# Supplementary material for: Sorghum embryos undergoing B chromosome elimination express B-variants of mitotic-related genes
Source: Genome Biol. 2025 Dec 24;27:8. doi: 10.1186/s13059-025-03915-w (PMC12849586; doi:10.1186/s13059-025-03915-w)
Supplement: Supplementary file 2 — Additional file 2. Supplementary Table: Tables S1-S7 (file contains A chromosomes or B chromosome contigs length, +B and 0B counts in k-mer analysis and A/B contig identities (Table S1), B-contigs located genes together with their gene ontologies (Table S2), information about the samples used for RNA sequencing (Table S3), differential expression data (Table S4), GSEA results in whole embryo groups and sections RNA-seq data (Table S5), PISA analysis results (Table S6), sequencies of CENH3 proteins (Table S7)). [file 13059_2025_3915_MOESM2_ESM.xlsx]

## Sheet: Table S1
Table S1: Supplementary Table - Results of contig assignment to A chromosomes and the B chromosome
id	seq_length	DR_length_sum	B0_count	Bplus_count	Bplus_count_B0_Count	status
utg000001	4081086	1207340	10885449	10079119	0.925925885	A_contig
utg000002	3889799	1277121	13548054	12858188	0.949080067	A_contig
utg000003	3776103	1400155	12125096	10980038	0.905562975	A_contig
utg000004	3557164	1006074	10555174	10012623	0.948598574	A_contig
utg000005	3553566	1041994	10500538	9786005	0.931952725	A_contig
utg000006	3446221	1070112	11218550	10319695	0.919877792	A_contig
utg000007	3435791	903650	7315722	6946578	0.949541002	A_contig
utg000008	3289733	1108834	11242302	10649636	0.947282505	A_contig
utg000009	3264491	810506	8075978	7658062	0.948251964	A_contig
utg000010	3141430	839685	8612345	8064540	0.93639305	A_contig
utg000011	3049397	590443	3612758	5300559	1.467177984	B_high_confidence
utg000012	3026782	1090245	8895727	7969418	0.895870343	A_contig
utg000013	3024991	977871	10339244	9741251	0.942162793	A_contig
utg000014	2988107	940404	8060392	7537546	0.935133924	A_contig
utg000015	2969157	730118	7535471	7219008	0.958003554	A_contig
utg000016	2873336	898166	9233607	8609515	0.932410812	A_contig
utg000017	2824662	1030344	10670695	10064953	0.943233126	A_contig
utg000018	2760422	873620	8453482	7748342	0.916585852	A_contig
utg000019	2709095	863758	9121551	8596488	0.942437092	A_contig
utg000020	2708127	719663	7734323	7382432	0.954502676	A_contig
utg000021	2669052	702920	7184999	6831535	0.950805282	A_contig
utg000022	2658672	660263	6734406	6358141	0.94412796	A_contig
utg000023	2641649	896472	7396380	6710180	0.907224886	A_contig
utg000024	2588817	865066	8718456	8251322	0.9464201	A_contig
utg000025	2569420	843431	7944269	7366394	0.927258883	A_contig
utg000026	2543032	301393	3307639	3140982	0.949614514	A_contig
utg000027	2539276	725318	7105007	6497623	0.914513244	A_contig
utg000028	2511860	856277	8866375	8326445	0.939103636	A_contig
utg000029	2412989	749175	7280303	6658030	0.914526497	A_contig
utg000030	2398495	700270	6286442	5649891	0.898742246	A_contig
utg000031	2374879	648385	7108424	6800391	0.956666485	A_contig
utg000032	2348434	692238	7131197	6733045	0.944167578	A_contig
utg000033	2241749	706945	6785001	6412369	0.945080038	A_contig
utg000034	2220249	783768	5856614	5343050	0.912310424	A_contig
utg000035	2205483	734708	7572700	7078956	0.934799477	A_contig
utg000036	2158902	696877	7068926	6682559	0.945342899	A_contig
utg000037	2123250	483686	3927103	3657037	0.931230222	A_contig
utg000038	2119570	720727	7364621	6942290	0.942654075	A_contig
utg000039	2109915	498370	5020180	4741534	0.944494819	A_contig
utg000040	2092830	483929	5042865	4763695	0.944640596	A_contig
utg000041	2083312	593368	5781133	5427841	0.938888796	A_contig
utg000042	2061213	419725	2113932	3446028	1.630150828	B_high_confidence
utg000043	2054286	604360	6086788	5702879	0.93692749	A_contig
utg000044	2053793	423558	2640118	3634839	1.376771417	B_high_confidence
utg000045	2046438	610965	6201000	5936464	0.957339784	A_contig
utg000046	2045093	580401	6160843	5957952	0.967067656	A_contig
utg000047	2019976	535017	5597030	5235428	0.93539395	A_contig
utg000048	2005136	682937	4905530	4102569	0.836315138	A_contig
utg000049	1979398	510304	4903266	4628047	0.943870269	A_contig
utg000050	1971355	688798	6493813	6189461	0.953132004	A_contig
utg000051	1959624	349652	2206600	3036616	1.376151545	B_high_confidence
utg000052	1951508	550401	5766786	5220134	0.905206817	A_contig
utg000053	1945252	673623	6928797	6529382	0.942354351	A_contig
utg000054	1943426	675159	6806687	6338711	0.93124761	A_contig
utg000055	1923707	690605	5895697	5148722	0.873301664	A_contig
utg000056	1898055	580761	4600571	4115174	0.89449201	A_contig
utg000057	1876076	679751	6082818	5528018	0.908792274	A_contig
utg000058	1870706	665734	6336346	6033067	0.95213661	A_contig
utg000059	1863218	482208	5053550	4913541	0.972294921	A_contig
utg000060	1862979	491584	4413807	3907635	0.885320767	A_contig
utg000061	1831384	558982	4824406	4325471	0.896581051	A_contig
utg000062	1811632	550283	5044408	4661652	0.924122712	A_contig
utg000063	1807348	638022	5966248	5535364	0.927779737	A_contig
utg000064	1800553	594912	6068336	5704447	0.940034797	A_contig
utg000065	1792000	725546	6060601	5185366	0.855586104	A_contig
utg000066	1777498	509706	5189634	4997718	0.963019357	A_contig
utg000067	1771246	512228	5451881	5323700	0.976488665	A_contig
utg000068	1758395	728273	5293545	4600369	0.869052591	A_contig
utg000069	1754913	413860	3129328	2940827	0.939763106	A_contig
utg000070	1745150	559975	4575642	4152283	0.907475497	A_contig
utg000071	1728705	351401	3534606	3396088	0.960810908	A_contig
utg000072	1719870	619757	6052694	5684076	0.939098524	A_contig
utg000073	1664347	482240	4765656	4461055	0.93608414	A_contig
utg000074	1664330	593243	5060754	4495915	0.888388371	A_contig
utg000075	1662874	340320	1976802	2834491	1.43387704	B_high_confidence
utg000076	1648425	565577	4317761	4082715	0.94556299	A_contig
utg000077	1646810	593880	4947213	4381871	0.885725155	A_contig
utg000078	1640077	586363	4592714	4015414	0.874300904	A_contig
utg000079	1630817	634099	5038496	4649796	0.922853963	A_contig
utg000080	1616613	457652	3917618	3661848	0.934712879	A_contig
utg000081	1611314	495396	3540562	3348035	0.945622475	A_contig
utg000082	1604028	649374	4793033	4215725	0.879552676	A_contig
utg000083	1601765	371729	3510798	3359775	0.956983284	A_contig
utg000084	1600041	498560	4220668	4090175	0.969082382	A_contig
utg000085	1596490	504786	4700834	4334033	0.92197108	A_contig
utg000086	1592535	491770	4801104	4473093	0.931680089	A_contig
utg000087	1591287	410775	3817423	3635466	0.952335122	A_contig
utg000088	1590942	457651	3524769	3130742	0.888211965	A_contig
utg000089	1586375	779371	4636756	4083489	0.880678	A_contig
utg000090	1583522	435093	4009683	3776966	0.941961247	A_contig
utg000091	1555388	470503	4551028	4289511	0.942536719	A_contig
utg000092	1545356	442663	3921543	3725477	0.950002843	A_contig
utg000093	1525563	498001	4187282	3894991	0.93019553	A_contig
utg000094	1523122	291170	1854441	2621887	1.413842231	B_high_confidence
utg000095	1522303	456879	4427791	4149304	0.937104755	A_contig
utg000096	1516922	491013	4624203	4344551	0.939524281	A_contig
utg000097	1503276	510832	4133863	3670850	0.887995079	A_contig
utg000098	1499527	441457	3516358	3232187	0.919185987	A_contig
utg000099	1498086	445767	4081977	3629869	0.889242884	A_contig
utg000100	1496031	370488	3447310	3205191	0.929765817	A_contig
utg000101	1491487	554565	4241160	3811695	0.898738788	A_contig
utg000102	1487664	631869	4728481	4241723	0.897058273	A_contig
utg000103	1486757	458702	4975656	4835008	0.971732773	A_contig
utg000104	1486636	469825	4156906	3777182	0.908652252	A_contig
utg000105	1485842	527846	4134241	3733092	0.90296913	A_contig
utg000106	1485708	466177	4822470	4546057	0.942682277	A_contig
utg000107	1483514	513573	3841880	3656800	0.951825669	A_contig
utg000108	1480240	652967	5984920	5529619	0.923925299	A_contig
utg000109	1475140	568259	5195539	4741194	0.91255094	A_contig
utg000110	1472885	429197	4238913	3951514	0.932199835	A_contig
utg000111	1466886	306864	1667059	2374335	1.424265728	B_high_confidence
utg000112	1463876	482703	4849445	4554064	0.939089731	A_contig
utg000113	1463074	389932	3424328	3881062	1.133379162	B_high_confidence
utg000114	1462782	310548	3010471	2926777	0.972199035	A_contig
utg000115	1456059	410544	4230047	4044182	0.956060772	A_contig
utg000116	1454315	507002	4351322	3900659	0.896430786	A_contig
utg000117	1453588	437440	4132164	3787565	0.916605682	A_contig
utg000118	1449955	323939	1355283	2259307	1.667037069	B_high_confidence
utg000119	1442267	472723	4354278	4048392	0.929750466	A_contig
utg000120	1435707	337482	3442754	3219371	0.935115027	A_contig
utg000121	1432792	481655	3874045	3513447	0.906919512	A_contig
utg000122	1427306	451832	4054326	3682428	0.908271313	A_contig
utg000123	1421979	489277	3848396	3607118	0.937304269	A_contig
utg000124	1417265	323515	1678663	2513172	1.497127178	B_high_confidence
utg000125	1416689	519659	5370781	5022030	0.935065124	A_contig
utg000126	1416393	369315	3955737	3777968	0.95506046	A_contig
utg000127	1414479	314826	2851640	2674853	0.938005148	A_contig
utg000128	1410723	406623	3243554	2840393	0.875703935	A_contig
utg000129	1410265	374141	3617504	3534694	0.977108526	A_contig
utg000130	1409307	341881	2832830	2588013	0.913578648	A_contig
utg000131	1404733	506970	4263092	3927312	0.921235573	A_contig
utg000132	1393979	334185	3369256	3175450	0.942478102	A_contig
utg000133	1389668	378674	4070346	3896308	0.957242456	A_contig
utg000134	1381224	487239	4858538	4510999	0.928468399	A_contig
utg000135	1380000	395896	3517657	3247646	0.923241237	A_contig
utg000136	1371366	584014	4368375	3876111	0.887311872	A_contig
utg000137	1369497	362517	3674612	3535228	0.962068376	A_contig
utg000138	1360923	368038	3156137	3006445	0.952571134	A_contig
utg000139	1358847	336807	2995617	2683944	0.895956993	A_contig
utg000140	1352145	482227	4999949	4720401	0.94408983	A_contig
utg000141	1349743	557548	5746266	5354107	0.931754116	A_contig
utg000142	1339108	589972	4705440	4085619	0.868275655	A_contig
utg000143	1334540	427414	2824090	3066215	1.085735582	B_low_confidence
utg000144	1329994	416303	4419281	4186838	0.94740253	A_contig
utg000145	1327986	375309	3414245	3264557	0.956157804	A_contig
utg000146	1323038	358568	3529445	3296954	0.93412817	A_contig
utg000147	1322579	470683	4754346	4322810	0.909233362	A_contig
utg000148	1320124	158069	755346	1486677	1.968206623	B_high_confidence
utg000149	1317494	281625	3044250	2874559	0.94425852	A_contig
utg000150	1316919	322442	2952827	2860309	0.968667992	A_contig
utg000151	1315428	487214	3631206	3207845	0.88341036	A_contig
utg000152	1311248	356202	3727042	3587468	0.962550999	A_contig
utg000153	1309706	440226	3919126	3654227	0.932408654	A_contig
utg000154	1306193	304733	3226453	3041597	0.942706123	A_contig
utg000155	1304724	495033	3670361	3190204	0.869179898	A_contig
utg000156	1301778	373624	3150382	2970424	0.942877403	A_contig
utg000157	1299589	336653	2775538	2413438	0.869538807	A_contig
utg000158	1297332	245999	1566880	2186602	1.395513377	B_high_confidence
utg000159	1293797	321645	2548565	2347795	0.921222335	A_contig
utg000160	1291808	281557	2873527	2667667	0.928359817	A_contig
utg000161	1289630	405556	3712638	3748160	1.00956786	B_low_confidence
utg000162	1288625	410931	3282112	2877184	0.876625782	A_contig
utg000163	1288045	234323	2456350	2370512	0.965054654	A_contig
utg000164	1284148	404562	4171400	4011302	0.96162008	A_contig
utg000165	1282596	443568	3640469	3327445	0.914015474	A_contig
utg000166	1282588	395704	3363376	3462756	1.029547693	B_low_confidence
utg000167	1279578	494027	3918942	3587732	0.915484843	A_contig
utg000168	1276105	579481	3661171	3120300	0.852268304	A_contig
utg000169	1275894	511247	3863724	3403475	0.880879431	A_contig
utg000170	1269877	435606	4410647	4132517	0.936941224	A_contig
utg000171	1267462	377333	3884144	3645610	0.938587756	A_contig
utg000172	1266426	435236	3510782	3149755	0.897166215	A_contig
utg000173	1265097	383485	3234331	2964357	0.916528642	A_contig
utg000174	1263113	482677	4629090	4302918	0.929538635	A_contig
utg000175	1260900	376014	2767869	2386793	0.862321519	A_contig
utg000176	1255913	435068	3793511	3365042	0.887052127	A_contig
utg000177	1244265	414522	3196914	2921890	0.913972037	A_contig
utg000178	1242252	243160	1288534	1914968	1.486160241	B_high_confidence
utg000179	1240111	420590	3560594	3396368	0.953876797	A_contig
utg000180	1238793	457591	3687874	3351094	0.908679093	A_contig
utg000181	1236806	339595	3238415	3074644	0.949428656	A_contig
utg000182	1235756	476899	4138907	3691134	0.891813708	A_contig
utg000183	1230056	380224	2418451	2196434	0.908198678	A_contig
utg000184	1229841	436556	3947279	3742227	0.948052317	A_contig
utg000185	1227120	478662	3175937	2759630	0.86891837	A_contig
utg000186	1226028	301957	3240896	3129186	0.965531137	A_contig
utg000187	1225916	388703	3033041	2741063	0.903734239	A_contig
utg000188	1222495	291404	2300275	2248562	0.977518775	A_contig
utg000189	1221796	331301	3237254	3076274	0.950272669	A_contig
utg000190	1219577	426244	4230395	3921692	0.927027382	A_contig
utg000191	1212213	408806	3688636	3429985	0.929878958	A_contig
utg000192	1209843	336687	3180395	2866386	0.901267295	A_contig
utg000193	1209405	293472	2908319	2656979	0.913578944	A_contig
utg000194	1202310	414583	2757137	2526700	0.916421636	A_contig
utg000195	1201448	382928	4194268	3904096	0.93081701	A_contig
utg000196	1201295	362569	3012031	2812969	0.933911039	A_contig
utg000197	1198117	354821	2939101	2657525	0.904196555	A_contig
utg000198	1197862	377462	3459817	3280468	0.948162287	A_contig
utg000199	1193961	461177	4852049	4552457	0.938254539	A_contig
utg000200	1192607	464679	3447370	2903179	0.842143141	A_contig
utg000201	1191790	384456	3638634	3381384	0.929300391	A_contig
utg000202	1187588	448744	3681560	3257554	0.8848298	A_contig
utg000203	1185408	476435	2863392	2677508	0.935082587	A_contig
utg000204	1179714	302473	2678223	2489756	0.929629833	A_contig
utg000205	1178904	325557	2599862	2462115	0.947017572	A_contig
utg000206	1177074	374386	2546842	2518087	0.988709547	A_contig
utg000207	1175899	250961	1541680	2170433	1.407836257	B_high_confidence
utg000208	1170614	434199	3279750	3078521	0.938645019	A_contig
utg000209	1162037	318565	3089881	2870237	0.928915062	A_contig
utg000210	1153915	214158	1206896	1615084	1.338213069	B_high_confidence
utg000211	1150045	343795	1844646	2396468	1.299147912	B_high_confidence
utg000212	1148833	420859	3757639	3385107	0.900860088	A_contig
utg000213	1148418	131421	959418	1588805	1.656009164	B_high_confidence
utg000214	1148399	411965	3433260	3072594	0.894949407	A_contig
utg000215	1144842	262599	1511073	2009964	1.330156783	B_high_confidence
utg000216	1141727	449180	3975412	3525030	0.886708095	A_contig
utg000217	1140415	366691	3610870	3469498	0.960848217	A_contig
utg000218	1138932	371594	2878000	2699050	0.937821404	A_contig
utg000219	1135503	415601	3383115	2998524	0.886320447	A_contig
utg000220	1134685	361084	3259932	3018549	0.92595459	A_contig
utg000221	1134494	392679	3152430	2763491	0.876622479	A_contig
utg000222	1132987	353367	3466759	3302779	0.952699337	A_contig
utg000223	1131463	352738	3299063	3082860	0.934465332	A_contig
utg000224	1131083	402073	2991139	2632420	0.880072775	A_contig
utg000225	1130321	414344	2635853	2341243	0.888229731	A_contig
utg000226	1130119	406923	3133414	2695558	0.860262321	A_contig
utg000227	1123411	238115	1946560	2195035	1.127648262	B_high_confidence
utg000228	1119331	332551	2842192	2541650	0.894256968	A_contig
utg000229	1116914	451711	3534216	3160792	0.894340357	A_contig
utg000230	1116102	227881	2146516	2163042	1.007698988	B_low_confidence
utg000231	1115844	437664	3240833	2844048	0.877566971	A_contig
utg000232	1114891	333725	2952822	2733131	0.925599647	A_contig
utg000233	1110783	264388	2360296	2225716	0.942981728	A_contig
utg000234	1110524	324442	3089555	2871301	0.929357464	A_contig
utg000235	1109542	293430	2881988	2765360	0.959532101	A_contig
utg000236	1108529	363349	3147799	2740150	0.870497131	A_contig
utg000237	1108301	371231	3932111	3692041	0.938946281	A_contig
utg000238	1108044	176971	1068632	2294123	2.146784861	B_high_confidence
utg000239	1107570	389319	2438200	2158769	0.885394553	A_contig
utg000240	1104406	309663	3263096	3144298	0.963593471	A_contig
utg000241	1098438	345983	3117038	2956926	0.948633286	A_contig
utg000242	1097754	346098	2877190	2559682	0.889646495	A_contig
utg000243	1093946	329463	2468695	2262361	0.916419809	A_contig
utg000244	1090527	341831	3384166	3214399	0.949834908	A_contig
utg000245	1088034	323205	2172264	2206429	1.015727831	B_low_confidence
utg000246	1086614	261899	2750789	2591394	0.942054807	A_contig
utg000247	1085875	354161	3806486	3593744	0.944110657	A_contig
utg000248	1083817	394661	3003363	2686527	0.894506258	A_contig
utg000249	1083368	442801	3370097	2936944	0.871471652	A_contig
utg000250	1082339	413814	3100596	2671511	0.86161209	A_contig
utg000251	1080936	428728	3224201	2725925	0.845457526	A_contig
utg000252	1080864	192427	1156378	1705914	1.47522177	B_high_confidence
utg000253	1079894	246661	2597856	2455038	0.945024666	A_contig
utg000254	1078613	453528	4689099	4302525	0.917559002	A_contig
utg000255	1076182	317225	2569195	2354163	0.916303745	A_contig
utg000256	1074745	279941	2607013	2583894	0.991131997	A_contig
utg000257	1073085	302441	2558614	2406833	0.94067843	A_contig
utg000258	1072460	455103	3326909	2963470	0.890757757	A_contig
utg000259	1069472	257516	1426566	2161472	1.515157378	B_high_confidence
utg000260	1069375	379120	2631674	2292348	0.871060777	A_contig
utg000261	1067858	317088	2510155	2314842	0.922190861	A_contig
utg000262	1067420	241174	2027504	1828347	0.901772327	A_contig
utg000263	1066633	427497	3159714	2743022	0.868123507	A_contig
utg000264	1062804	364335	2789695	2547215	0.913080104	A_contig
utg000265	1059145	229501	2093122	1965973	0.939253899	A_contig
utg000266	1055787	331349	2883240	2677719	0.928718733	A_contig
utg000267	1055041	388509	2926656	2562557	0.875592143	A_contig
utg000268	1052586	260372	2043428	2507647	1.227176588	B_high_confidence
utg000269	1050707	461006	3394555	3106699	0.915200667	A_contig
utg000270	1050587	306081	2754342	2473939	0.898196012	A_contig
utg000271	1050400	222744	2034707	1857037	0.912680302	A_contig
utg000272	1046951	240561	1836770	1706721	0.929196905	A_contig
utg000273	1046415	345150	3871339	3630743	0.937851994	A_contig
utg000274	1043373	443397	3645662	3297624	0.904533662	A_contig
utg000275	1043070	347938	2640260	2383089	0.902596335	A_contig
utg000276	1041370	231056	2166894	2032599	0.938024195	A_contig
utg000277	1039253	387043	2743254	2598456	0.9472167	A_contig
utg000278	1037300	278299	2553096	2382080	0.933016228	A_contig
utg000279	1036547	261993	2328180	2195659	0.943079573	A_contig
utg000280	1035741	287462	2424155	2203289	0.908889489	A_contig
utg000281	1034838	314454	3258360	3028601	0.929486306	A_contig
utg000282	1031923	263232	2785127	2670349	0.958788953	A_contig
utg000283	1031170	346370	3604907	3441498	0.954670398	A_contig
utg000284	1031150	251303	2130891	2059444	0.966470833	A_contig
utg000285	1030646	379331	3680194	3461315	0.940525146	A_contig
utg000286	1029911	252428	2526629	2415129	0.955870055	A_contig
utg000287	1028699	336251	3438958	3115090	0.905823799	A_contig
utg000288	1027792	286036	3025412	2985613	0.986845097	A_contig
utg000289	1026692	306924	1590736	1841228	1.157469247	B_high_confidence
utg000290	1026017	424100	2920101	2560179	0.876743304	A_contig
utg000291	1025840	313926	3275038	3065304	0.935959827	A_contig
utg000292	1025626	442065	2513310	2187353	0.870307682	A_contig
utg000293	1024782	290211	1772674	1719700	0.970116333	A_contig
utg000294	1019599	366183	3475570	3234646	0.930680723	A_contig
utg000295	1018823	377908	3127677	2662226	0.851183162	A_contig
utg000296	1015881	298561	2578691	2292900	0.889172064	A_contig
utg000297	1015818	272130	2410839	2287155	0.948696699	A_contig
utg000298	1014833	266857	1454987	1406868	0.966928227	A_contig
utg000299	1014561	376486	3828515	3568072	0.931972841	A_contig
utg000300	1014195	268870	2706121	2583455	0.954670911	A_contig
utg000301	1013645	369871	3458152	3257577	0.941999368	A_contig
utg000302	1013596	323145	2476496	2308419	0.932131124	A_contig
utg000303	1013586	351189	2856113	2620154	0.917384571	A_contig
utg000304	1007866	459810	2705578	2408982	0.890376104	A_contig
utg000305	1005160	289228	2659914	2541187	0.955364346	A_contig
utg000306	1001784	340922	3681768	3443162	0.935192549	A_contig
utg000307	1001033	333320	2273743	2025966	0.891026822	A_contig
utg000308	1000643	363690	2714291	2602886	0.958956133	A_contig
utg000309	1000091	366581	3392980	3007474	0.886381293	A_contig
utg000310	999116	299906	2914240	2711729	0.930509841	A_contig
utg000311	998883	315732	2673728	2337737	0.874336133	A_contig
utg000312	994004	335991	3674420	3519278	0.957777826	A_contig
utg000313	992562	203234	2018223	1952272	0.967322243	A_contig
utg000314	991496	248503	1317475	1979569	1.502547676	B_high_confidence
utg000315	991429	406157	2756735	2376188	0.861957352	A_contig
utg000316	989749	359927	2812132	2491959	0.886145814	A_contig
utg000317	988337	537352	3219476	2637776	0.819318423	A_contig
utg000318	986875	424162	2530917	2148735	0.848994653	A_contig
utg000319	986665	372806	2798261	2461392	0.879614875	A_contig
utg000320	984925	250240	2493875	2409410	0.966131021	A_contig
utg000321	984666	386276	2642405	2329924	0.881743715	A_contig
utg000322	984389	157072	971725	2525790	2.599284777	B_high_confidence
utg000323	984121	265836	1919653	1865325	0.971699052	A_contig
utg000324	983852	185827	1179110	1844406	1.564235737	B_high_confidence
utg000325	983638	286315	3018264	2907659	0.963354763	A_contig
utg000326	983535	331810	2815168	2528407	0.898137163	A_contig
utg000327	980892	189813	1297288	1988212	1.532591067	B_high_confidence
utg000328	979346	316215	2730770	2428407	0.889275552	A_contig
utg000329	978317	350831	2375458	2019340	0.850084489	A_contig
utg000330	977432	338578	3412219	3161196	0.926434089	A_contig
utg000331	976776	292047	2625137	2498542	0.95177585	A_contig
utg000332	974714	227997	1671248	1568481	0.938508827	A_contig
utg000333	974548	219178	1315076	2658801	2.021785053	B_high_confidence
utg000334	972175	203346	997987	1460857	1.463803637	B_high_confidence
utg000335	972063	220008	1167043	2071158	1.774705816	B_high_confidence
utg000336	971999	284589	2403459	2134577	0.88812707	A_contig
utg000337	969562	362414	3876477	3560958	0.918606766	A_contig
utg000338	969343	237034	2488870	2385866	0.95861415	A_contig
utg000339	969094	185851	2104639	2054730	0.976286194	A_contig
utg000340	969020	287381	2343221	2084938	0.889774375	A_contig
utg000341	968921	342099	2956677	2736879	0.925660463	A_contig
utg000342	967046	321449	2747461	2614002	0.951424606	A_contig
utg000343	966015	188517	1135227	1615751	1.423284506	B_high_confidence
utg000344	966014	245496	2186180	1992304	0.911317458	A_contig
utg000345	965625	353693	2569538	2274437	0.885154063	A_contig
utg000346	961522	259370	2412538	2162384	0.896310856	A_contig
utg000347	961301	202169	1842526	1700303	0.922810859	A_contig
utg000348	960085	323483	3198704	2968350	0.927985209	A_contig
utg000349	958636	242719	2773375	2644974	0.953702258	A_contig
utg000350	956769	347339	3121336	2899500	0.928929151	A_contig
utg000351	954582	197420	1960111	1832531	0.934911849	A_contig
utg000352	954191	303461	2627533	2414553	0.918942978	A_contig
utg000353	950959	274514	1884202	1737025	0.921888948	A_contig
utg000354	950623	352477	3629368	3349017	0.922754871	A_contig
utg000355	950006	244189	2613220	2481230	0.949491432	A_contig
utg000356	949208	671046	3510617	2825059	0.804718658	A_contig
utg000357	948850	252739	2225504	2111665	0.948847991	A_contig
utg000358	948823	236733	2794161	2698327	0.965702048	A_contig
utg000359	946784	215048	1708837	1590662	0.930844779	A_contig
utg000360	944142	288115	2475809	2318451	0.936441785	A_contig
utg000361	943827	390796	3381576	3102653	0.917516862	A_contig
utg000362	937535	316448	3012223	2780052	0.922923701	A_contig
utg000363	937083	311415	3346540	3170035	0.947257466	A_contig
utg000364	934231	248787	1270876	1807933	1.422588042	B_high_confidence
utg000365	932400	193036	1214987	1773174	1.459418084	B_high_confidence
utg000366	932058	431205	2791786	2441058	0.87437146	A_contig
utg000367	931104	244904	1510351	2002189	1.325644834	B_high_confidence
utg000368	931056	283757	2855366	2618677	0.917107299	A_contig
utg000369	924746	407204	3171096	2789234	0.879580435	A_contig
utg000370	923942	233819	2516712	2442356	0.970455102	A_contig
utg000371	923838	257140	2709111	2573941	0.950105404	A_contig
utg000372	922819	271551	2565924	2465206	0.960747863	A_contig
utg000373	922765	298581	2562314	2380350	0.928984504	A_contig
utg000374	921832	252557	1833768	1820688	0.992867146	A_contig
utg000375	919544	335429	3017039	2801577	0.928584947	A_contig
utg000376	918873	420728	2971333	2545930	0.856830924	A_contig
utg000377	917465	349552	2848031	2476983	0.86971771	A_contig
utg000378	915451	153085	976922	1515104	1.550895568	B_high_confidence
utg000379	914652	348822	2706095	2374867	0.877599271	A_contig
utg000380	913322	251964	2735962	2691013	0.983571044	A_contig
utg000381	912257	534134	2963599	2475224	0.835208812	A_contig
utg000382	909403	284678	2085348	1837159	0.880984373	A_contig
utg000383	908968	274026	2752117	2642710	0.96024624	A_contig
utg000384	906839	202319	1914718	1778074	0.928634922	A_contig
utg000385	904370	325074	3081520	2871834	0.931953711	A_contig
utg000386	903871	346240	2422334	2080337	0.858815093	A_contig
utg000387	903734	183779	1043344	1377534	1.320306629	B_high_confidence
utg000388	903624	320240	2447382	2126446	0.868865588	A_contig
utg000389	903348	223985	1692342	1550922	0.91643533	A_contig
utg000390	903057	186177	1189175	1670199	1.404502281	B_high_confidence
utg000391	902726	346167	2160197	1950896	0.903110226	A_contig
utg000392	902394	340608	2163426	2198443	1.016185901	B_low_confidence
utg000393	901110	389288	2802760	2489057	0.888073542	A_contig
utg000394	900748	320196	2276919	1986530	0.872464062	A_contig
utg000395	900725	328683	2521950	2267010	0.898911557	A_contig
utg000396	896027	434968	2690757	2307480	0.857557929	A_contig
utg000397	895637	375009	2401197	2035069	0.847522715	A_contig
utg000398	894986	259683	2505592	2426521	0.968442189	A_contig
utg000399	893109	366780	2654515	2307065	0.8691098	A_contig
utg000400	891027	280560	2746699	2635116	0.9593756	A_contig
utg000401	888621	319447	2602437	2313300	0.888897599	A_contig
utg000402	887015	358965	2373530	2066648	0.8707065	A_contig
utg000403	886702	201276	2215471	2157472	0.973820917	A_contig
utg000404	886504	237968	2242936	2167432	0.96633698	A_contig
utg000405	886058	273599	2937081	2784115	0.947919039	A_contig
utg000406	885460	228661	1887349	1781340	0.943831798	A_contig
utg000407	884887	282544	2754679	2571826	0.933620941	A_contig
utg000408	883546	311628	2800695	2523628	0.901072055	A_contig
utg000409	883417	277904	2348863	2248609	0.957318073	A_contig
utg000410	882009	195241	1787011	1728200	0.967089738	A_contig
utg000411	881375	443789	3124264	2612134	0.836079794	A_contig
utg000412	881252	425210	2733038	2242957	0.820682698	A_contig
utg000413	880372	285113	2496971	2225544	0.891297496	A_contig
utg000414	879065	366228	2532896	2201401	0.869124117	A_contig
utg000415	876332	233608	2504968	2398546	0.957515625	A_contig
utg000416	875775	270867	2086605	1901159	0.911125489	A_contig
utg000417	871664	277147	2401451	2236672	0.931383568	A_contig
utg000418	868276	213653	1859703	1698713	0.913432414	A_contig
utg000419	867726	333485	2544754	2407183	0.945939372	A_contig
utg000420	867251	348096	2342530	2083326	0.889348696	A_contig
utg000421	866436	355259	2837465	2453530	0.864690842	A_contig
utg000422	866306	168061	826143	1193804	1.445033124	B_high_confidence
utg000423	865504	279669	2712306	2584976	0.953054707	A_contig
utg000424	864008	322580	2303190	1994723	0.866069669	A_contig
utg000425	863723	201011	2118790	2013685	0.950393857	A_contig
utg000426	863640	380620	2646394	2267905	0.856979346	A_contig
utg000427	862619	290124	2088816	1860929	0.890901353	A_contig
utg000428	860113	270919	1855783	1634846	0.880946749	A_contig
utg000429	859098	230019	2296175	2178878	0.94891635	A_contig
utg000430	857863	260112	2212126	2123406	0.959893785	A_contig
utg000431	857474	269436	2523390	2353977	0.932862934	A_contig
utg000432	856928	329411	2219852	2020454	0.910175093	A_contig
utg000433	856033	357518	1917764	1846377	0.96277592	A_contig
utg000434	854956	417725	2395891	2230201	0.930844099	A_contig
utg000435	854883	286237	2364391	2164464	0.915442497	A_contig
utg000436	854067	378985	2487214	2131988	0.857179157	A_contig
utg000437	853856	287949	2789955	2615490	0.937466733	A_contig
utg000438	852683	306307	2138265	1915696	0.895911405	A_contig
utg000439	851800	259846	2604433	2454286	0.942349448	A_contig
utg000440	851307	252962	2086632	1874032	0.898113323	A_contig
utg000441	849515	200874	2150283	2122304	0.986988224	A_contig
utg000442	848046	293801	2118737	1856077	0.876029918	A_contig
utg000443	846125	288672	2214875	1857499	0.838647328	A_contig
utg000444	844491	148173	832219	1221420	1.467666564	B_high_confidence
utg000445	844030	289283	2006188	1852385	0.923335699	A_contig
utg000446	842672	439601	2770633	2360427	0.851945025	A_contig
utg000447	842528	241967	2065712	1898227	0.918921418	A_contig
utg000448	841803	266187	2319999	2109155	0.909118926	A_contig
utg000449	840381	150719	1002995	1439395	1.435096885	B_high_confidence
utg000450	838316	288101	2840545	2561914	0.901909317	A_contig
utg000451	837234	271320	2404701	2237033	0.930274907	A_contig
utg000452	833104	168786	1093674	1429653	1.307202146	B_high_confidence
utg000453	833081	339712	2366794	2127738	0.898995857	A_contig
utg000454	832847	295314	3240580	3121998	0.963407168	A_contig
utg000455	832197	225353	1972783	1838489	0.931926623	A_contig
utg000456	829943	247128	1831139	1638287	0.894681944	A_contig
utg000457	829281	211710	1911036	1796488	0.940059737	A_contig
utg000458	829192	289129	2305253	2038966	0.884486865	A_contig
utg000459	827680	249097	2267439	2042419	0.900760285	A_contig
utg000460	826652	285576	2810842	2668506	0.949361793	A_contig
utg000461	826507	280310	2792937	2662629	0.953343738	A_contig
utg000462	826439	167500	841606	1235408	1.467917291	B_high_confidence
utg000463	826096	328679	2059139	2087106	1.01358189	B_low_confidence
utg000464	822535	147386	962360	1347259	1.39995324	B_high_confidence
utg000465	821956	94231	545618	1091722	2.000890733	B_high_confidence
utg000466	821666	176775	1946473	1852840	0.95189607	A_contig
utg000467	820744	234648	2250127	2146625	0.954001707	A_contig
utg000468	820627	267323	2397075	2261417	0.94340686	A_contig
utg000469	819269	382961	2653696	2341438	0.882330908	A_contig
utg000470	818892	195096	1758075	1694555	0.963869573	A_contig
utg000471	817573	214145	1746839	1602814	0.917551074	A_contig
utg000472	817157	298535	2568964	2289094	0.891057251	A_contig
utg000473	816881	267559	1536254	1553482	1.011214291	B_low_confidence
utg000474	816368	296276	2432661	2198376	0.903691883	A_contig
utg000475	815736	658886	3538317	2916167	0.824167818	A_contig
utg000476	813761	275078	2098588	1724056	0.82153143	A_contig
utg000477	813008	224999	1925766	1735374	0.901134406	A_contig
utg000478	812873	204053	2048193	1977622	0.965544751	A_contig
utg000479	811629	246437	2078414	1937106	0.93201162	A_contig
utg000480	811218	290496	2027420	1775713	0.875848615	A_contig
utg000481	809454	316499	2298689	1975308	0.859319377	A_contig
utg000482	809207	259941	1797435	1690812	0.94068047	A_contig
utg000483	808715	177089	2159719	1978904	0.91627846	A_contig
utg000484	807922	239701	2113290	1980952	0.937378211	A_contig
utg000485	806895	376272	2586244	2184038	0.844482578	A_contig
utg000486	806739	172860	1902701	1824708	0.959009324	A_contig
utg000487	805611	237217	2418942	2277468	0.9415141	A_contig
utg000488	803714	235410	2048232	1907570	0.931325162	A_contig
utg000489	803606	208398	2333089	2221135	0.95201469	A_contig
utg000490	803384	249734	2055926	1942336	0.944749957	A_contig
utg000491	800061	377631	2412702	2130418	0.883000884	A_contig
utg000492	797521	231846	2289541	2140394	0.934857249	A_contig
utg000493	797170	274460	2841128	2690211	0.946881309	A_contig
utg000494	796755	221915	2451563	2349048	0.95818382	A_contig
utg000495	796665	238066	2418872	2281715	0.943297124	A_contig
utg000496	795065	213989	1972278	1860264	0.943205775	A_contig
utg000497	793647	248793	2208434	2009106	0.909742379	A_contig
utg000498	793568	207420	1598406	1462807	0.915166109	A_contig
utg000499	793539	206927	1918011	1812637	0.945060795	A_contig
utg000500	793063	271543	2059834	1814258	0.880778742	A_contig
utg000501	792737	204342	1550425	1496265	0.965067643	A_contig
utg000502	792188	656183	3494079	2767825	0.79214723	A_contig
utg000503	791884	204346	1604225	1452954	0.905704624	A_contig
utg000504	791693	221242	2454836	2457809	1.001211079	B_low_confidence
utg000505	790230	184478	1811347	1754545	0.968641017	A_contig
utg000506	788735	221440	2318642	2211368	0.953734125	A_contig
utg000507	788641	360169	2467738	2071853	0.839575757	A_contig
utg000508	788520	390254	3031716	2696516	0.889435554	A_contig
utg000509	787320	265668	1425751	1680964	1.179002505	B_high_confidence
utg000510	786563	221189	1631353	1786450	1.095072618	B_low_confidence
utg000511	784969	171886	878589	1213262	1.380920999	B_high_confidence
utg000512	784473	157094	1632927	1568818	0.960739825	A_contig
utg000513	783936	274459	2659018	2478544	0.932127575	A_contig
utg000514	782900	173116	1558304	1480015	0.949760124	A_contig
utg000515	782363	164966	810936	1610983	1.986572307	B_high_confidence
utg000516	781384	143851	851557	1208293	1.418922045	B_high_confidence
utg000517	781224	219153	1553736	1366639	0.879582503	A_contig
utg000518	779643	172250	878475	1315271	1.497220752	B_high_confidence
utg000519	779613	229058	1514830	1400775	0.924707723	A_contig
utg000520	779206	205413	1861557	1676890	0.900799707	A_contig
utg000521	779080	124579	548376	954349	1.740318686	B_high_confidence
utg000522	778699	147479	915092	1340497	1.464876756	B_high_confidence
utg000523	777512	204581	1243536	2184479	1.756667278	B_high_confidence
utg000524	777371	210621	2102125	1997224	0.950097639	A_contig
utg000525	777322	177730	1808111	1704411	0.942647326	A_contig
utg000526	777246	284924	2023701	1747366	0.863450678	A_contig
utg000527	776949	318702	2186169	1942818	0.888686099	A_contig
utg000528	776453	244225	2479334	2318086	0.93496318	A_contig
utg000529	776046	259734	2632328	2440003	0.926937297	A_contig
utg000530	775907	277733	1606661	1469623	0.914706338	A_contig
utg000531	775353	162302	1421840	1661638	1.168653294	B_high_confidence
utg000532	775117	135999	1390793	1360733	0.978386431	A_contig
utg000533	771645	222731	2089247	1939250	0.928205234	A_contig
utg000534	771234	244317	2356414	2215438	0.940173501	A_contig
utg000535	771168	179970	1758088	1684725	0.958271145	A_contig
utg000536	770820	159832	1786732	1713069	0.958772217	A_contig
utg000537	770530	92551	547477	1039198	1.898158279	B_high_confidence
utg000538	768949	188707	1823594	1765020	0.967879912	A_contig
utg000539	768545	233435	1589352	1496751	0.941736632	A_contig
utg000540	767729	232141	1883223	1707645	0.906767281	A_contig
utg000541	766763	277642	2178425	1887491	0.866447548	A_contig
utg000542	765904	216342	2280420	2168156	0.950770472	A_contig
utg000543	765001	252241	2164057	1933176	0.893311036	A_contig
utg000544	764393	163446	1536142	1451599	0.944964072	A_contig
utg000545	762862	252647	1606319	1421887	0.885183454	A_contig
utg000546	760689	234498	1650760	1611190	0.976029223	A_contig
utg000547	760425	200433	1853170	1701208	0.917998888	A_contig
utg000548	759916	135982	1264108	1213238	0.959758185	A_contig
utg000549	759092	199945	2064501	1989245	0.963547608	A_contig
utg000550	758524	360110	2596835	2207736	0.850164142	A_contig
utg000551	758159	238334	2117562	1921517	0.907419476	A_contig
utg000552	754915	312393	2100010	1818625	0.866007781	A_contig
utg000553	754227	169626	1473473	1429039	0.969844035	A_contig
utg000554	753971	141832	1177717	1144569	0.971854019	A_contig
utg000555	753684	146268	1071079	1057410	0.987238103	A_contig
utg000556	753615	165050	1455502	1346939	0.925411988	A_contig
utg000557	752819	243426	1902677	1694838	0.890764959	A_contig
utg000558	751869	285191	2263411	2080745	0.919296142	A_contig
utg000559	750167	270895	2062207	1882896	0.913048981	A_contig
utg000560	749154	288830	2305933	1984170	0.860462988	A_contig
utg000561	748658	177835	1546336	1450168	0.937809118	A_contig
utg000562	747292	340295	2141621	1826725	0.852963713	A_contig
utg000563	745986	430358	2931794	2413705	0.823286015	A_contig
utg000564	745637	328226	2146986	1815439	0.845575612	A_contig
utg000565	744693	645104	3265482	2572923	0.78791523	A_contig
utg000566	743533	306941	2257308	1967738	0.871718879	A_contig
utg000567	743492	270852	2085700	1856650	0.890180755	A_contig
utg000568	742781	283946	2544306	2311282	0.908413532	A_contig
utg000569	742525	258894	1657950	1644356	0.991800718	A_contig
utg000570	742243	208648	2133404	1961020	0.919197677	A_contig
utg000571	740992	177895	1316789	1219954	0.926461263	A_contig
utg000572	740970	308638	2335563	2086088	0.893184213	A_contig
utg000573	740774	265396	2889284	2631154	0.910659527	A_contig
utg000574	740299	293832	2798233	2520947	0.900906751	A_contig
utg000575	738152	207038	1930207	1845607	0.956170504	A_contig
utg000576	738105	306115	2494127	2271853	0.910881042	A_contig
utg000577	736199	222412	1872210	1635556	0.873596445	A_contig
utg000578	735906	203659	974232	1265633	1.299108426	B_high_confidence
utg000579	735383	245983	1684974	1442291	0.855972258	A_contig
utg000580	734600	153318	896639	1258577	1.403660782	B_high_confidence
utg000581	732779	249472	2033385	1753464	0.862337432	A_contig
utg000582	729673	245349	2574841	2388820	0.927754374	A_contig
utg000583	728832	219837	1805781	1711724	0.947913396	A_contig
utg000584	727919	174321	1579963	1486549	0.940875831	A_contig
utg000585	726399	198309	1532757	1515988	0.989059583	A_contig
utg000586	726379	175962	1698809	1594315	0.938489848	A_contig
utg000587	724461	184099	1911954	1831491	0.957915829	A_contig
utg000588	724215	255143	1869737	1705915	0.91238233	A_contig
utg000589	722039	257928	1775646	1631005	0.918541759	A_contig
utg000590	721864	138767	1378833	1297974	0.94135693	A_contig
utg000591	721694	294723	2860005	2522140	0.881865591	A_contig
utg000592	721012	225027	2240494	2018403	0.900874093	A_contig
utg000593	720811	167315	1057228	1563878	1.479224916	B_high_confidence
utg000594	719894	161432	1457424	1378705	0.945987578	A_contig
utg000595	719831	183838	1300453	1177809	0.905691324	A_contig
utg000596	719767	290085	1960334	1736402	0.885768446	A_contig
utg000597	719555	182069	1716333	1614882	0.940890841	A_contig
utg000598	719158	212918	1944261	1781915	0.916499894	A_contig
utg000599	719130	190327	1502157	1430134	0.952053614	A_contig
utg000600	717933	167852	1300569	1274307	0.9798073	A_contig
utg000601	716843	235752	2071510	1829721	0.883278864	A_contig
utg000602	716539	179266	1432896	1377165	0.96110604	A_contig
utg000603	716213	239126	2276771	2104361	0.924274334	A_contig
utg000604	715685	269194	1554719	1367607	0.879648991	A_contig
utg000605	715430	206229	1887130	1713609	0.90805032	A_contig
utg000606	714832	262262	2123640	1951169	0.918785199	A_contig
utg000607	714451	114683	810803	1066927	1.31588931	B_high_confidence
utg000608	714376	139385	1106843	1073786	0.970133976	A_contig
utg000609	713731	191491	1856280	1822025	0.981546426	A_contig
utg000610	713021	274080	2215899	1963723	0.886196979	A_contig
utg000611	712706	183104	1230675	1093679	0.888682227	A_contig
utg000612	712107	209033	1853996	1719394	0.92739898	A_contig
utg000613	711975	259143	2304593	2122729	0.921086283	A_contig
utg000614	710985	200388	1124307	1788115	1.590415251	B_high_confidence
utg000615	710225	118278	953827	930256	0.975287972	A_contig
utg000616	709230	276633	2137718	1900432	0.889000327	A_contig
utg000617	707804	220279	1469864	1317515	0.896351635	A_contig
utg000618	707549	162165	1520477	1439636	0.946831817	A_contig
utg000619	707191	141333	959423	1389250	1.448005728	B_high_confidence
utg000620	704415	170025	1669783	1559416	0.933903387	A_contig
utg000621	704238	311620	2142736	1829508	0.853818669	A_contig
utg000622	704160	291991	1862709	1659105	0.890694682	A_contig
utg000623	702052	334480	2117319	1905335	0.899880934	A_contig
utg000624	701956	256510	1630348	1403639	0.860944412	A_contig
utg000625	701822	217077	2155314	1996226	0.926188017	A_contig
utg000626	701614	256679	2451592	2273969	0.927547895	A_contig
utg000627	701383	250300	2562227	2393379	0.934101077	A_contig
utg000628	701380	195844	1791999	1544238	0.861740436	A_contig
utg000629	700789	231945	1369013	1238193	0.904442105	A_contig
utg000630	700169	155243	1537906	1520208	0.988492145	A_contig
utg000631	700074	241670	2007087	1877107	0.935239479	A_contig
utg000632	699894	210831	1690668	1563489	0.924775887	A_contig
utg000633	699837	217248	1799514	1648058	0.915835053	A_contig
utg000634	699833	185958	1679693	1625628	0.967812571	A_contig
utg000635	699717	286719	1824916	1548640	0.848608922	A_contig
utg000636	699708	150954	1462286	1386741	0.94833774	A_contig
utg000637	698945	575901	2950983	2390324	0.81000941	A_contig
utg000638	698844	327755	2271905	2024950	0.891300473	A_contig
utg000639	698164	117277	1003235	964919	0.961807553	A_contig
utg000640	697719	307122	2619057	2323187	0.887031859	A_contig
utg000641	697555	221978	1754376	1528575	0.871292699	A_contig
utg000642	696981	237665	2057298	1899086	0.923097189	A_contig
utg000643	696146	315779	2246663	2029603	0.903385599	A_contig
utg000644	695585	186362	1513290	1370807	0.905845542	A_contig
utg000645	695164	284730	1972967	1731980	0.877855534	A_contig
utg000646	694932	145444	1206081	1070425	0.887523309	A_contig
utg000647	693307	139547	1110211	1024807	0.923074082	A_contig
utg000648	693267	184929	1859558	1798709	0.967277708	A_contig
utg000649	692309	183064	850177	1288151	1.515156256	B_high_confidence
utg000650	692238	231202	2021858	1838039	0.90908412	A_contig
utg000651	691733	253435	2066800	1844512	0.892448229	A_contig
utg000652	691603	275801	2127150	1915190	0.900354935	A_contig
utg000653	691195	389847	3098689	2699310	0.871113558	A_contig
utg000654	691111	222843	1687030	1460308	0.865608792	A_contig
utg000655	690851	243745	2019796	1706461	0.844867997	A_contig
utg000656	689619	193945	1524623	1401506	0.919247578	A_contig
utg000657	689158	161080	1510887	1423286	0.942020151	A_contig
utg000658	688832	230120	1887645	1709906	0.905840876	A_contig
utg000659	688585	281947	2056044	1721846	0.837455813	A_contig
utg000660	688068	485666	2659972	2174115	0.81734507	A_contig
utg000661	686063	199058	2121991	1973299	0.929928072	A_contig
utg000662	685373	99137	578586	1133526	1.9591314	B_high_confidence
utg000663	684466	129689	814191	1384702	1.700709047	B_high_confidence
utg000664	683413	254037	1712841	1600998	0.934703221	A_contig
utg000665	682928	255282	1990411	1780188	0.894382115	A_contig
utg000666	681699	282322	2944191	2821987	0.958493182	A_contig
utg000667	681095	322769	2107963	1727530	0.81952577	A_contig
utg000668	678882	246516	2005749	1672120	0.833663634	A_contig
utg000669	678721	291316	2906063	2757582	0.948906476	A_contig
utg000670	677194	247875	1611784	1351606	0.838577626	A_contig
utg000671	676553	237758	1924279	1669409	0.867550392	A_contig
utg000672	676041	260143	1600894	1478507	0.923550841	A_contig
utg000673	675993	174803	1422456	1307960	0.919508231	A_contig
utg000674	675547	200106	1974979	1895827	0.959922612	A_contig
utg000675	674523	253691	1985446	1822175	0.917766084	A_contig
utg000676	674388	379325	2457979	2117170	0.861345846	A_contig
utg000677	673804	224576	2243185	2141673	0.954746488	A_contig
utg000678	673781	160341	1627104	1555803	0.956179199	A_contig
utg000679	673407	217752	1436026	1333667	0.92872065	A_contig
utg000680	670937	189677	1903170	1794595	0.942950446	A_contig
utg000681	670917	213871	2020987	1951955	0.965842432	A_contig
utg000682	669386	167373	1732633	1655585	0.955531264	A_contig
utg000683	668785	71492	372997	708492	1.899457636	B_high_confidence
utg000684	668479	169974	1576127	1469330	0.932240866	A_contig
utg000685	667214	103454	747169	1009269	1.350790785	B_high_confidence
utg000686	667089	153954	1398427	1306177	0.934033024	A_contig
utg000687	666781	566640	3031676	2388717	0.787919619	A_contig
utg000688	666489	220029	1939939	1848603	0.952918107	A_contig
utg000689	665235	224750	1270126	1543263	1.215047169	B_high_confidence
utg000690	664543	269053	1611742	1408288	0.873767638	A_contig
utg000691	664443	213373	2322912	2178761	0.937943839	A_contig
utg000692	664149	168156	1593011	1460218	0.916640249	A_contig
utg000693	663144	176428	1110963	985028	0.88664339	A_contig
utg000694	662732	190856	1751037	1642278	0.937888805	A_contig
utg000695	662525	200025	1545068	1395941	0.903481918	A_contig
utg000696	660910	102757	460990	871488	1.890470509	B_high_confidence
utg000697	659345	206957	2182736	2068665	0.947739443	A_contig
utg000698	658952	278826	1972283	1649158	0.836167021	A_contig
utg000699	658717	348671	2286338	1953686	0.854504452	A_contig
utg000700	658568	264112	1755572	1440875	0.820743894	A_contig
utg000701	658484	291097	2091387	1775456	0.848937093	A_contig
utg000702	658363	326207	2220693	1917592	0.863510625	A_contig
utg000703	658323	101603	519408	774989	1.492062117	B_high_confidence
utg000704	657615	361233	2521300	2062376	0.8179812	A_contig
utg000705	656684	256773	1846035	1680716	0.910446443	A_contig
utg000706	656571	204701	2168544	2055621	0.947926812	A_contig
utg000707	655319	114998	1052899	1023008	0.971610762	A_contig
utg000708	655210	109795	631386	1087137	1.721826268	B_high_confidence
utg000709	655008	197375	1662370	1541941	0.927555839	A_contig
utg000710	654548	222408	1216957	1381142	1.134914381	B_high_confidence
utg000711	654154	218354	2012928	1894087	0.940961127	A_contig
utg000712	653480	199701	1699608	1542698	0.907678712	A_contig
utg000713	653470	210026	1476180	1254629	0.849915999	A_contig
utg000714	651713	241043	1939451	1705993	0.87962676	A_contig
utg000715	650433	150612	733619	1085116	1.479127449	B_high_confidence
utg000716	650296	266382	1951534	1751328	0.89741096	A_contig
utg000717	649430	271741	2244300	2076522	0.925242615	A_contig
utg000718	648234	208653	1666515	1461239	0.876823191	A_contig
utg000719	648218	158252	1653518	1526621	0.923256354	A_contig
utg000720	646883	143118	787188	1128149	1.433137954	B_high_confidence
utg000721	646051	179943	1521395	1324113	0.870328219	A_contig
utg000722	645311	203646	1688990	1565689	0.9269972	A_contig
utg000723	644964	235924	2342781	2205280	0.941308641	A_contig
utg000724	644833	124560	1141742	1154482	1.011158388	B_low_confidence
utg000725	644827	163766	1721473	1680597	0.976255219	A_contig
utg000726	644264	289921	1925882	1686356	0.875627894	A_contig
utg000727	643736	198622	1358205	1186536	0.873605973	A_contig
utg000728	643499	274601	1937834	1658048	0.855619212	A_contig
utg000729	643424	145459	846645	791894	0.93533181	A_contig
utg000730	642864	162175	913939	1307099	1.430181883	B_high_confidence
utg000731	642169	153230	1371483	1257453	0.916856425	A_contig
utg000732	642067	238508	1751385	1646517	0.940122817	A_contig
utg000733	641563	182365	1454847	1328525	0.913171626	A_contig
utg000734	641002	191728	1368719	1283571	0.937790007	A_contig
utg000735	640327	217658	1836391	1599383	0.870938161	A_contig
utg000736	640082	178884	1303139	1228359	0.942615485	A_contig
utg000737	640063	124671	1036570	975829	0.941401931	A_contig
utg000738	638776	122664	1242417	1194416	0.961364824	A_contig
utg000739	638681	348515	2189576	1937048	0.884668082	A_contig
utg000740	638004	245232	1584516	1444561	0.911673344	A_contig
utg000741	637798	143347	1448442	1433258	0.989517012	A_contig
utg000742	637763	247624	1689772	1532896	0.90716144	A_contig
utg000743	637663	175460	1100638	1293506	1.17523291	B_high_confidence
utg000744	637546	206597	1962584	1830739	0.93282071	A_contig
utg000745	637302	208903	2177025	2004240	0.920632515	A_contig
utg000746	637184	158326	1549972	1461569	0.942964776	A_contig
utg000747	637162	330888	2176634	1843572	0.846983002	A_contig
utg000748	636175	227978	2475542	2353629	0.950753007	A_contig
utg000749	635970	231790	2327938	2153550	0.92508907	A_contig
utg000750	635241	129456	612258	1112748	1.817449507	B_high_confidence
utg000751	634428	252215	1770511	1596103	0.901492846	A_contig
utg000752	634239	157238	1308645	1240009	0.947551857	A_contig
utg000753	633356	330140	1910147	1675521	0.877168616	A_contig
utg000754	633198	171674	1267364	1154272	0.910765968	A_contig
utg000755	632784	260157	1866502	1711221	0.916806411	A_contig
utg000756	632037	200278	1614160	1440476	0.892399762	A_contig
utg000757	631450	190353	1496494	1356555	0.906488766	A_contig
utg000758	630907	157330	1557078	1429639	0.918155031	A_contig
utg000759	630180	198598	1902356	1769913	0.930379487	A_contig
utg000760	629388	181863	1727364	1643526	0.951464775	A_contig
utg000761	628640	220412	2283239	2157171	0.944785456	A_contig
utg000762	628374	231524	1447335	1427200	0.986088224	A_contig
utg000763	627571	199636	1564964	1465520	0.936456046	A_contig
utg000764	627556	304412	1842272	1453901	0.78918911	A_contig
utg000765	626754	139304	637483	1255520	1.969495657	B_high_confidence
utg000766	626734	161543	1392929	1336432	0.959440144	A_contig
utg000767	626185	180765	1944613	1849981	0.951336333	A_contig
utg000768	625905	210157	1461517	1349235	0.923174346	A_contig
utg000769	625631	214637	1755042	1608276	0.916374651	A_contig
utg000770	624902	135856	995931	942165	0.946014332	A_contig
utg000771	624879	230446	1894615	1644712	0.868098268	A_contig
utg000772	624337	268915	1865705	1635733	0.876737212	A_contig
utg000773	623830	199357	1464162	1265308	0.864185794	A_contig
utg000774	623602	160175	1738472	1682994	0.968088068	A_contig
utg000775	623474	254028	1690734	1463717	0.865728731	A_contig
utg000776	622878	140557	1373761	1335495	0.972145082	A_contig
utg000777	621934	200446	1445148	1254586	0.868136689	A_contig
utg000778	621790	180649	1409440	1331954	0.945023555	A_contig
utg000779	621408	189757	1692595	1560296	0.921836588	A_contig
utg000780	621259	149926	1439198	1357336	0.94311971	A_contig
utg000781	621201	167674	1314347	1268800	0.96534629	A_contig
utg000782	621046	380851	2365765	1914899	0.809420631	A_contig
utg000783	620971	108776	637171	953093	1.495819803	B_high_confidence
utg000784	620934	168539	1520435	1426400	0.938152568	A_contig
utg000785	620901	160249	1448777	1319395	0.910695711	A_contig
utg000786	619138	176916	1425032	1317102	0.92426135	A_contig
utg000787	619065	218877	1431577	1557754	1.088138465	B_low_confidence
utg000788	618132	136163	1296023	1225062	0.945247114	A_contig
utg000789	617312	185382	1893854	1750607	0.924362174	A_contig
utg000790	617099	205219	1478884	1332573	0.901066615	A_contig
utg000791	616688	123033	1272225	1248220	0.981131482	A_contig
utg000792	615883	193184	1672750	1533616	0.916823195	A_contig
utg000793	615045	227732	1579679	1404896	0.889355369	A_contig
utg000794	614423	301133	2195194	1931388	0.879825656	A_contig
utg000795	614223	148798	1497229	1451037	0.96914834	A_contig
utg000796	613905	304545	1507104	1401267	0.929774588	A_contig
utg000797	613712	313492	2117156	1736844	0.820366567	A_contig
utg000798	613653	266315	1642167	1448660	0.882163629	A_contig
utg000799	612985	118606	835938	1140375	1.3641861	B_high_confidence
utg000800	612293	246565	1802431	1585536	0.879665296	A_contig
utg000801	611844	184349	1514814	1385315	0.914511617	A_contig
utg000802	611744	171811	1533431	1466293	0.956217137	A_contig
utg000803	611656	142695	1430166	1362816	0.952907565	A_contig
utg000804	611500	173970	1599077	1502908	0.939859682	A_contig
utg000805	610924	346067	2184673	1818283	0.832290691	A_contig
utg000806	610774	207271	1807053	1658980	0.918058297	A_contig
utg000807	610579	145274	1308464	1234694	0.943620917	A_contig
utg000808	610511	274024	1679104	1414340	0.842318284	A_contig
utg000809	609305	162755	1278214	1172022	0.91692158	A_contig
utg000810	608223	219894	1928992	1847816	0.957917918	A_contig
utg000811	608141	196909	1712121	1607402	0.938836683	A_contig
utg000812	607657	240260	1927732	1769568	0.917953325	A_contig
utg000813	607492	425879	2619859	2261027	0.86303385	A_contig
utg000814	607188	293507	1580098	1313632	0.831361093	A_contig
utg000815	606928	140457	1136861	1042958	0.917401512	A_contig
utg000816	606136	144795	1023652	1454373	1.420768972	B_high_confidence
utg000817	605489	145892	1522605	1464781	0.96202298	A_contig
utg000818	605364	159939	1359905	1233818	0.907282494	A_contig
utg000819	604748	238407	1518123	1392964	0.917556746	A_contig
utg000820	604331	105437	965176	920105	0.953302817	A_contig
utg000821	604325	182616	1809908	1703319	0.941108056	A_contig
utg000822	603163	215849	1504722	1364935	0.907101112	A_contig
utg000823	602359	168016	1480857	1359632	0.918138618	A_contig
utg000824	602064	181829	1810881	1722065	0.950954259	A_contig
utg000825	601812	148271	804463	1215286	1.510679795	B_high_confidence
utg000826	601618	146669	1552919	1479980	0.953031034	A_contig
utg000827	601193	352423	2484698	2137377	0.86021601	A_contig
utg000828	601034	175880	1742108	1662518	0.954313969	A_contig
utg000829	600802	106355	763194	948523	1.242833408	B_high_confidence
utg000830	600699	98439	860064	837527	0.973796136	A_contig
utg000831	600688	236454	1630251	1377592	0.845018344	A_contig
utg000832	600630	222290	2338481	2204618	0.94275643	A_contig
utg000833	599895	197949	1885197	1716802	0.910675118	A_contig
utg000834	599463	157254	1417925	1367758	0.964619426	A_contig
utg000835	599435	201668	1714275	1588513	0.926638375	A_contig
utg000836	599019	196783	2077117	1964738	0.945896644	A_contig
utg000837	598281	148606	1502029	1390601	0.925815014	A_contig
utg000838	597707	149399	1341641	1257367	0.937185879	A_contig
utg000839	597645	229287	1662307	1511783	0.909448736	A_contig
utg000840	597399	110362	548988	848800	1.546117584	B_high_confidence
utg000841	597187	336384	1925813	1657255	0.860548246	A_contig
utg000842	596390	249545	1232360	1079811	0.876213931	A_contig
utg000843	595999	102743	592088	850020	1.43563119	B_high_confidence
utg000844	595750	114886	823059	860181	1.045102477	B_low_confidence
utg000845	595623	203410	1729020	1529714	0.884728922	A_contig
utg000846	594760	271450	1957419	1673304	0.854852231	A_contig
utg000847	594584	211014	1871793	1747129	0.933398618	A_contig
utg000848	593994	483115	2211814	1684190	0.761451912	A_contig
utg000849	593617	241771	1806285	1530156	0.847128775	A_contig
utg000850	593167	266425	1782768	1535718	0.86142336	A_contig
utg000851	592558	225703	1884650	1616106	0.857509882	A_contig
utg000852	591773	163943	926909	1501989	1.62042768	B_high_confidence
utg000853	591504	172887	1272276	1164534	0.915315545	A_contig
utg000854	590635	271337	1913996	1646935	0.860469405	A_contig
utg000855	590582	98933	1071212	1035041	0.966233575	A_contig
utg000856	590549	143917	1178040	993607	0.8434408	A_contig
utg000857	589489	175994	1673140	1523960	0.910838304	A_contig
utg000858	588631	260519	1881897	1576375	0.837652114	A_contig
utg000859	588118	167120	1872147	1839569	0.982598589	A_contig
utg000860	586091	158187	1572055	1465489	0.932212295	A_contig
utg000861	585852	210705	1707763	1530900	0.896435864	A_contig
utg000862	585444	182253	1867693	1760681	0.942703646	A_contig
utg000863	585349	170809	1172845	1127345	0.961205445	A_contig
utg000864	585004	173378	1359610	1281204	0.942331992	A_contig
utg000865	583650	148448	1438945	1295996	0.900657079	A_contig
utg000866	583470	140366	1392596	1313221	0.943002134	A_contig
utg000867	582649	207886	1628740	1372214	0.842500338	A_contig
utg000868	582464	193012	2027663	1923823	0.948788334	A_contig
utg000869	581365	176328	1281526	1196853	0.933927989	A_contig
utg000870	580893	142773	1467409	1353467	0.922351573	A_contig
utg000871	580771	184650	1460513	1354455	0.92738305	A_contig
utg000872	580731	125736	1112494	1066619	0.958763823	A_contig
utg000873	580714	193818	2062479	1943560	0.942341716	A_contig
utg000874	580171	87213	849336	880765	1.037004201	B_low_confidence
utg000875	580083	233336	1710694	1574834	0.920581939	A_contig
utg000876	579583	150509	1346330	1303657	0.968304205	A_contig
utg000877	579296	244659	1860444	1675552	0.900619422	A_contig
utg000878	578973	270470	1738455	1432422	0.823962656	A_contig
utg000879	578089	230995	1442435	1324874	0.918498234	A_contig
utg000880	576613	257712	1766056	1492144	0.84490186	A_contig
utg000881	575330	183902	1300001	1226989	0.943836966	A_contig
utg000882	575306	116400	1252965	1199914	0.957659631	A_contig
utg000883	574957	173975	1632811	1552010	0.950514175	A_contig
utg000884	574827	197924	1488500	1296548	0.871043332	A_contig
utg000885	574474	252708	1709247	1419088	0.830241621	A_contig
utg000886	574400	141353	1265688	1188733	0.939199076	A_contig
utg000887	573803	255701	1863293	1656684	0.889116204	A_contig
utg000888	573589	351853	1945678	1489781	0.765687334	A_contig
utg000889	572610	201567	1819048	1701617	0.935443705	A_contig
utg000890	572561	281244	1739438	1362992	0.783581824	A_contig
utg000891	572068	233897	1728472	1503719	0.869970124	A_contig
utg000892	571405	228214	1806690	1547251	0.856400932	A_contig
utg000893	571292	192327	1459672	1318392	0.903211132	A_contig
utg000894	571096	183574	1375693	1254298	0.911757202	A_contig
utg000895	570511	157130	1017257	916360	0.900814642	A_contig
utg000896	570360	208544	1530102	1307382	0.854441076	A_contig
utg000897	570169	172563	1213712	1157715	0.953863025	A_contig
utg000898	570133	283576	2029310	1732040	0.853511785	A_contig
utg000899	569980	207078	1926197	1842322	0.956455648	A_contig
utg000900	569707	322501	1934303	1586407	0.820144	A_contig
utg000901	569289	275211	2167866	1964055	0.905985425	A_contig
utg000902	569098	142118	1205130	1150402	0.954587472	A_contig
utg000903	568870	144728	1487438	1426268	0.958875597	A_contig
utg000904	568553	122887	1157376	1113229	0.961855957	A_contig
utg000905	568339	130718	971984	868129	0.893151533	A_contig
utg000906	568126	209416	1682014	1484316	0.882463523	A_contig
utg000907	568120	278666	2372588	2219975	0.935676569	A_contig
utg000908	567678	150748	1462724	1428006	0.976264832	A_contig
utg000909	567645	224933	1566879	1387543	0.885545725	A_contig
utg000910	567543	295269	1581486	1446308	0.914524694	A_contig
utg000911	567251	138881	1403320	1396748	0.99531682	A_contig
utg000912	566685	167014	1454744	1287622	0.885119306	A_contig
utg000913	566550	300582	1738605	1417902	0.815540045	A_contig
utg000914	566384	232209	2318981	2115774	0.912372288	A_contig
utg000915	566343	158799	801873	1138721	1.420076496	B_high_confidence
utg000916	565181	302766	1742471	1531343	0.878834138	A_contig
utg000917	564921	221980	1696174	1608409	0.948257077	A_contig
utg000918	564425	238241	1751096	1671723	0.954672388	A_contig
utg000919	563808	190479	1131199	1094379	0.967450466	A_contig
utg000920	563431	122018	885988	851342	0.960895633	A_contig
utg000921	563144	163651	1232791	1211664	0.982862464	A_contig
utg000922	563061	195804	1638663	1517400	0.925998817	A_contig
utg000923	563001	319256	1930497	1671625	0.865903962	A_contig
utg000924	562932	137593	1437841	1390709	0.967220298	A_contig
utg000925	562544	169947	1087790	964760	0.886899126	A_contig
utg000926	562499	465175	2602426	1980551	0.761040275	A_contig
utg000927	562355	111111	1167126	1125326	0.964185529	A_contig
utg000928	561934	150787	1401421	1333912	0.95182818	A_contig
utg000929	561804	177231	1309256	1170509	0.894026073	A_contig
utg000930	560971	58241	306420	470767	1.536345539	B_high_confidence
utg000931	560912	89642	407588	785711	1.927708863	B_high_confidence
utg000932	560896	143260	1008071	862008	0.855106436	A_contig
utg000933	560771	152122	1200864	1066001	0.887695026	A_contig
utg000934	560495	177320	1140095	973223	0.85363325	A_contig
utg000935	560378	148848	1232125	1113222	0.903497616	A_contig
utg000936	560377	210707	1527782	1317035	0.86205689	A_contig
utg000937	560123	254407	2026298	1806920	0.891734582	A_contig
utg000938	559544	155928	1412112	1419496	1.005229047	B_low_confidence
utg000939	559524	228670	1437881	1235401	0.859181671	A_contig
utg000940	559494	243539	1504781	1212618	0.805843508	A_contig
utg000941	559474	270475	2097445	1852204	0.883076314	A_contig
utg000942	559061	109938	499453	1016497	2.035220531	B_high_confidence
utg000943	558574	183539	1356330	1205746	0.888976871	A_contig
utg000944	558188	214631	1602258	1380963	0.861885539	A_contig
utg000945	558086	113211	1148512	1153485	1.00432995	B_low_confidence
utg000946	557899	186391	1129039	993504	0.879955431	A_contig
utg000947	557869	109726	1149589	1049132	0.912614856	A_contig
utg000948	556860	217721	1763762	1585842	0.899124712	A_contig
utg000949	556722	118155	1001439	1004028	1.00258528	B_low_confidence
utg000950	556710	153751	1168971	1046061	0.894856245	A_contig
utg000951	556700	98209	1004793	957359	0.952792267	A_contig
utg000952	556370	255543	1544326	1294400	0.838164999	A_contig
utg000953	555760	112437	1166407	1101023	0.943944095	A_contig
utg000954	555178	111633	1017554	1021734	1.00410789	B_low_confidence
utg000955	555121	155791	1189741	1056089	0.887662945	A_contig
utg000956	554337	106583	1054092	1010236	0.958394523	A_contig
utg000957	554005	188521	2071669	1899470	0.916879096	A_contig
utg000958	553898	131395	1042862	960620	0.921138176	A_contig
utg000959	553447	198987	1783081	1654433	0.927850726	A_contig
utg000960	553023	202333	1949971	1815401	0.930988717	A_contig
utg000961	552957	193426	1649648	1466776	0.889144836	A_contig
utg000962	552946	265510	2140482	1851529	0.865005639	A_contig
utg000963	552764	225024	1414189	1268507	0.896985481	A_contig
utg000964	552577	138374	1601049	1543837	0.964265928	A_contig
utg000965	552328	157096	1428145	1343552	0.940767219	A_contig
utg000966	552074	118812	1138396	1047116	0.919817006	A_contig
utg000967	551902	122734	598415	909981	1.520652056	B_high_confidence
utg000968	551167	113658	1151967	1121880	0.973882064	A_contig
utg000969	550871	199503	1410902	1144469	0.811161229	A_contig
utg000970	550135	121644	589221	1028592	1.745681162	B_high_confidence
utg000971	549381	195974	1878071	1701508	0.905987047	A_contig
utg000972	549302	157772	1501812	1290657	0.859399845	A_contig
utg000973	548857	38305	243939	435494	1.78525779	B_high_confidence
utg000974	548564	196951	1536400	1433778	0.933206196	A_contig
utg000975	548441	156700	1221949	1117877	0.914831143	A_contig
utg000976	547354	200414	1484879	1349745	0.908993258	A_contig
utg000977	547060	188525	1622348	1419578	0.875014485	A_contig
utg000978	546718	296270	1734817	1441551	0.830952775	A_contig
utg000979	546516	179733	1951458	1911593	0.979571684	A_contig
utg000980	545640	196513	1724212	1570427	0.910808532	A_contig
utg000981	545254	139125	1416648	1397248	0.986305702	A_contig
utg000982	545080	426271	2451546	1941786	0.792065905	A_contig
utg000983	545031	154927	1321908	1205859	0.912210986	A_contig
utg000984	544783	153032	1100566	975462	0.886327581	A_contig
utg000985	544068	147019	1022605	940333	0.919546648	A_contig
utg000986	543952	171919	1320017	1153155	0.873591022	A_contig
utg000987	543889	232318	1652118	1484117	0.898311743	A_contig
utg000988	543569	217790	1635838	1365131	0.834514787	A_contig
utg000989	543290	218808	1489036	1355974	0.910638829	A_contig
utg000990	542742	170482	1263295	1159510	0.917845792	A_contig
utg000991	542459	211812	2056775	1889031	0.918443194	A_contig
utg000992	542172	136533	1197689	1139823	0.951685287	A_contig
utg000993	542145	114289	687956	865518	1.258100809	B_high_confidence
utg000994	541145	176661	1269227	1031213	0.812473261	A_contig
utg000995	541087	202094	1644359	1448296	0.880766305	A_contig
utg000996	540891	239486	1641818	1464708	0.89212568	A_contig
utg000997	540702	181771	1274288	1107069	0.868774563	A_contig
utg000998	540426	159683	1199046	1061135	0.884982728	A_contig
utg000999	539644	169298	1852831	1752814	0.946019362	A_contig
utg001000	539557	207791	1441201	1240977	0.861071426	A_contig
utg001001	539545	96764	486660	714988	1.46917355	B_high_confidence
utg001002	539239	234460	2049912	1861158	0.907920925	A_contig
utg001003	538957	177473	1616553	1400584	0.866401535	A_contig
utg001004	538232	144047	827240	1106933	1.338103815	B_high_confidence
utg001005	538114	174336	1123185	1077264	0.959115373	A_contig
utg001006	537626	233067	1239695	1143137	0.922111487	A_contig
utg001007	537573	251774	1431399	1173874	0.820088599	A_contig
utg001008	537430	136362	1078815	1028829	0.953665828	A_contig
utg001009	536995	209483	1408709	1202054	0.853301853	A_contig
utg001010	536982	160697	1324298	1169155	0.882848875	A_contig
utg001011	536737	156939	1216651	1067252	0.87720472	A_contig
utg001012	536596	163331	1224364	1148759	0.938249573	A_contig
utg001013	536394	162276	1367053	1235409	0.903702344	A_contig
utg001014	536254	217230	1249565	1091429	0.87344716	A_contig
utg001015	536046	151884	1504458	1394003	0.926581533	A_contig
utg001016	535943	223070	1379243	1138365	0.825354923	A_contig
utg001017	535710	133999	1031576	969826	0.940140135	A_contig
utg001018	535227	221547	1594751	1410246	0.884304823	A_contig
utg001019	535012	268802	1878614	1636424	0.871080488	A_contig
utg001020	534703	121556	1230281	1183443	0.961929023	A_contig
utg001021	534318	326699	1908633	1667804	0.873821211	A_contig
utg001022	533894	142547	1237913	1198114	0.967849922	A_contig
utg001023	533723	99867	1125464	1109185	0.985535743	A_contig
utg001024	532594	150762	1232570	1197531	0.971572406	A_contig
utg001025	532430	175191	1509140	1373393	0.910050095	A_contig
utg001026	532212	149195	1039075	958802	0.922745711	A_contig
utg001027	531870	140136	1393607	1261889	0.905484114	A_contig
utg001028	531785	94861	986856	981943	0.995021563	A_contig
utg001029	531236	185280	1444273	1337099	0.925793808	A_contig
utg001030	530968	143111	1358906	1306672	0.961561727	A_contig
utg001031	530905	79284	535692	867878	1.62010633	B_high_confidence
utg001032	530762	137454	1098566	1042429	0.948899747	A_contig
utg001033	530651	227683	1496179	1252459	0.837105052	A_contig
utg001034	530430	184018	1667775	1578632	0.946549744	A_contig
utg001035	530114	93221	541982	756139	1.395136739	B_high_confidence
utg001036	529812	99956	905843	891321	0.983968524	A_contig
utg001037	529697	132888	1098948	1042415	0.948557166	A_contig
utg001038	529660	168559	1341973	1212680	0.903654544	A_contig
utg001039	529625	142926	1478424	1439195	0.973465663	A_contig
utg001040	529481	308633	2009998	1796022	0.893544173	A_contig
utg001041	529055	245151	1383816	1261512	0.911618308	A_contig
utg001042	528274	80203	394193	731821	1.856504301	B_high_confidence
utg001043	527294	260151	1719631	1472495	0.856285447	A_contig
utg001044	526370	178883	1816643	1711747	0.94225833	A_contig
utg001045	526315	172573	1689166	1622866	0.960749861	A_contig
utg001046	526215	162208	1362864	1243416	0.912355158	A_contig
utg001047	526138	173424	2117856	1997086	0.942975349	A_contig
utg001048	525667	173939	1322897	1233655	0.932540477	A_contig
utg001049	525645	259505	1570120	1377647	0.877415102	A_contig
utg001050	525276	197798	1582189	1432991	0.905701531	A_contig
utg001051	525177	120679	516701	1122323	2.172093725	B_high_confidence
utg001052	524454	66803	394358	548166	1.39002125	B_high_confidence
utg001053	524272	155035	1112365	965761	0.868205131	A_contig
utg001054	524013	67012	305763	679249	2.221488539	B_high_confidence
utg001055	523902	173936	1234236	1117962	0.905792733	A_contig
utg001056	523900	100907	861705	800372	0.928823669	A_contig
utg001057	521790	161459	1001469	893940	0.892628728	A_contig
utg001058	521410	157556	1634593	1564105	0.956877339	A_contig
utg001059	520883	209069	1253371	1103864	0.880716085	A_contig
utg001060	520832	146914	1319377	1234066	0.935339937	A_contig
utg001061	520705	113634	463167	887203	1.915514275	B_high_confidence
utg001062	520279	88846	466594	629869	1.349929489	B_high_confidence
utg001063	519657	133611	1204867	1117879	0.92780282	A_contig
utg001064	519560	164655	1077521	1014513	0.941525038	A_contig
utg001065	518760	181112	1754759	1576579	0.898458991	A_contig
utg001066	518758	129190	1430646	1384568	0.967792172	A_contig
utg001067	518749	131773	1099313	1051939	0.956905813	A_contig
utg001068	518540	124807	998852	941399	0.942480968	A_contig
utg001069	518398	119153	936652	895462	0.956024222	A_contig
utg001070	517955	231645	1772108	1569971	0.885934153	A_contig
utg001071	517845	192359	1520306	1391321	0.915158527	A_contig
utg001072	517839	155316	1203521	1078002	0.895706847	A_contig
utg001073	517819	150526	1386497	1294826	0.933883016	A_contig
utg001074	517680	178566	1597415	1472554	0.921835591	A_contig
utg001075	516982	211798	1379790	1187445	0.860598352	A_contig
utg001076	516936	175956	1771752	1726595	0.974512799	A_contig
utg001077	516346	144750	1281326	1203474	0.939241067	A_contig
utg001078	515919	99601	980687	898689	0.916387186	A_contig
utg001079	515866	93881	1008941	979380	0.970700963	A_contig
utg001080	515770	168638	1323592	1204380	0.90993297	A_contig
utg001081	515625	216439	1631293	1390389	0.85232328	A_contig
utg001082	515373	135536	1055651	991764	0.939480946	A_contig
utg001083	515181	260613	1763898	1491152	0.845373145	A_contig
utg001084	514898	214918	1698268	1513434	0.891163232	A_contig
utg001085	514880	183000	1364454	1251372	0.917122893	A_contig
utg001086	514825	152531	1334109	1287751	0.965251715	A_contig
utg001087	514437	116825	908567	886747	0.97598416	A_contig
utg001088	514415	184029	1637644	1446095	0.883033797	A_contig
utg001089	514255	118477	1159156	1097877	0.947134812	A_contig
utg001090	514076	239112	1557057	1274201	0.818339341	A_contig
utg001091	513988	154961	1429311	1334578	0.933721213	A_contig
utg001092	513862	191104	1516735	1324914	0.873530313	A_contig
utg001093	513795	73638	749473	772033	1.030101151	B_low_confidence
utg001094	513575	191959	1196908	997596	0.833477594	A_contig
utg001095	513560	115962	1256396	1205408	0.959417254	A_contig
utg001096	513293	106707	664807	960820	1.445261557	B_high_confidence
utg001097	513281	149743	1457931	1369447	0.939308513	A_contig
utg001098	513224	156370	1012472	872393	0.861646544	A_contig
utg001099	513175	207354	1576677	1373107	0.870886681	A_contig
utg001100	512902	110459	981844	906161	0.92291749	A_contig
utg001101	512894	234329	1505458	1309844	0.870063462	A_contig
utg001102	512682	99908	792741	727296	0.917444664	A_contig
utg001103	512246	164572	1573181	1501352	0.954341554	A_contig
utg001104	511900	219896	1084929	986033	0.908845648	A_contig
utg001105	511691	120266	907283	873152	0.962381087	A_contig
utg001106	511671	149058	1387862	1301070	0.937463523	A_contig
utg001107	511615	275177	1895755	1722150	0.908424348	A_contig
utg001108	511474	140787	1068893	973273	0.910542964	A_contig
utg001109	511222	174793	1358580	1174573	0.864559319	A_contig
utg001110	511136	170365	1296141	1125385	0.86825816	A_contig
utg001111	511111	157585	1601386	1507024	0.941074794	A_contig
utg001112	510777	68070	511162	484026	0.946913112	A_contig
utg001113	510150	119862	1153017	1107437	0.960468926	A_contig
utg001114	509786	146202	1575280	1500937	0.952806485	A_contig
utg001115	507731	120214	1075684	1021567	0.949690615	A_contig
utg001116	507613	300259	1551849	1284503	0.827724218	A_contig
utg001117	507501	118345	637908	942903	1.478117534	B_high_confidence
utg001118	506871	106726	493916	1024160	2.073550968	B_high_confidence
utg001119	506441	142586	1174414	1059002	0.901728011	A_contig
utg001120	505116	173151	1334300	1164556	0.872784231	A_contig
utg001121	505004	103914	1086150	1038238	0.955888229	A_contig
utg001122	504561	107922	874755	834209	0.953648736	A_contig
utg001123	503618	263683	1731990	1468120	0.847649236	A_contig
utg001124	503009	228827	1539994	1329926	0.863591676	A_contig
utg001125	502931	183428	1843417	1682574	0.91274736	A_contig
utg001126	501314	130218	674035	650744	0.965445415	A_contig
utg001127	501268	145673	1093164	1009673	0.923624452	A_contig
utg001128	501240	123520	837038	730441	0.872649748	A_contig
utg001129	501081	211416	1430536	1264741	0.884102882	A_contig
utg001130	500007	142890	1614719	1541282	0.95452026	A_contig
utg001131	499422	129811	924214	829739	0.897778004	A_contig
utg001132	499068	102635	954492	905983	0.949178202	A_contig
utg001133	498902	120854	1093783	973582	0.890105259	A_contig
utg001134	498902	113134	1047661	952839	0.909491715	A_contig
utg001135	498835	67484	279394	509587	1.823901014	B_high_confidence
utg001136	498669	83116	854163	838878	0.982105289	A_contig
utg001137	498537	121794	1064234	989110	0.929410261	A_contig
utg001138	498455	389373	2220573	1701649	0.766310768	A_contig
utg001139	498204	190662	1695001	1576430	0.930046649	A_contig
utg001140	498072	108964	1041062	1032060	0.991353061	A_contig
utg001141	497969	253165	1789382	1525172	0.85234567	A_contig
utg001142	497110	28031	163748	353655	2.159751569	B_high_confidence
utg001143	496971	151367	1256760	1110998	0.884017633	A_contig
utg001144	496913	145503	1276320	1214550	0.951603046	A_contig
utg001145	496358	105245	808283	798554	0.987963374	A_contig
utg001146	495289	150841	1078341	988669	0.916842631	A_contig
utg001147	495216	64470	443369	428083	0.965523074	A_contig
utg001148	494950	135249	1219304	1109054	0.909579563	A_contig
utg001149	493481	127464	966149	862824	0.893054798	A_contig
utg001150	493463	198995	1100322	1069510	0.971997288	A_contig
utg001151	493303	176375	1303331	1228582	0.942647723	A_contig
utg001152	493016	252172	1517363	1286190	0.84764819	A_contig
utg001153	492949	117960	1096921	1034047	0.942681378	A_contig
utg001154	492442	172225	972905	938938	0.965087033	A_contig
utg001155	492394	84838	892035	832487	0.933244772	A_contig
utg001156	492360	135847	1390459	1293040	0.929937524	A_contig
utg001157	491475	99081	871438	796223	0.913688639	A_contig
utg001158	491322	150158	1462097	1357546	0.928492432	A_contig
utg001159	491244	155259	1081526	961368	0.888899573	A_contig
utg001160	491145	159241	975922	943499	0.966777058	A_contig
utg001161	490701	144177	964508	882863	0.915350624	A_contig
utg001162	490540	134829	1170245	1054946	0.901474478	A_contig
utg001163	490519	137161	905993	850087	0.938293121	A_contig
utg001164	490244	112060	1173294	1134627	0.967044066	A_contig
utg001165	489946	229493	1772860	1578391	0.890307751	A_contig
utg001166	489668	162934	1086617	981271	0.903051397	A_contig
utg001167	489557	194372	1133166	1030363	0.909278076	A_contig
utg001168	489034	161625	1410756	1274468	0.903393641	A_contig
utg001169	488818	116680	676425	953719	1.409940496	B_high_confidence
utg001170	487815	173020	1132798	1049939	0.926854567	A_contig
utg001171	487084	254806	1527702	1359541	0.889925522	A_contig
utg001172	486937	141475	1021372	869369	0.851177632	A_contig
utg001173	486041	194489	1235292	1177659	0.953344634	A_contig
utg001174	485737	207233	1352078	1161480	0.859033281	A_contig
utg001175	484942	93071	799161	707733	0.885595018	A_contig
utg001176	484882	113086	957857	897331	0.936811027	A_contig
utg001177	484460	77555	519565	720750	1.387218154	B_high_confidence
utg001178	484253	159241	997948	900278	0.902129169	A_contig
utg001179	483111	143702	1368376	1278198	0.934098523	A_contig
utg001180	482884	266294	1686918	1477715	0.87598508	A_contig
utg001181	482543	113683	901238	854967	0.948658401	A_contig
utg001182	482279	237797	1496968	1319911	0.881722923	A_contig
utg001183	481958	141911	1257714	1162501	0.92429678	A_contig
utg001184	481020	140282	917228	851063	0.927864173	A_contig
utg001185	480897	209651	1334185	1154928	0.86564307	A_contig
utg001186	480857	138813	1391130	1346148	0.967665136	A_contig
utg001187	480685	145085	1311700	1183551	0.902303118	A_contig
utg001188	480457	108224	827682	791718	0.95654853	A_contig
utg001189	480349	211406	1377311	1165654	0.846325921	A_contig
utg001190	478946	202334	1628278	1418322	0.871056417	A_contig
utg001191	478155	199564	1358799	1208516	0.889400125	A_contig
utg001192	477519	83953	506033	738218	1.458833712	B_high_confidence
utg001193	477157	152939	1669612	1631554	0.977205482	A_contig
utg001194	477146	204733	1351533	1145435	0.847507978	A_contig
utg001195	475536	176419	1212094	1093095	0.901823621	A_contig
utg001196	475030	118703	1201198	1164326	0.969303978	A_contig
utg001197	474161	127270	1011754	893745	0.883361963	A_contig
utg001198	474024	132079	1156278	1151318	0.995710374	A_contig
utg001199	473769	163418	1094087	980115	0.895829125	A_contig
utg001200	473662	98902	1032171	1001312	0.970102822	A_contig
utg001201	473588	161046	1516977	1429921	0.942612182	A_contig
utg001202	473087	141342	1287080	1209613	0.939811822	A_contig
utg001203	472961	148035	1212167	1173330	0.967960685	A_contig
utg001204	472955	74116	368637	906663	2.45950081	B_high_confidence
utg001205	472901	210143	1177885	1037030	0.880417019	A_contig
utg001206	472777	69028	419716	581597	1.385691753	B_high_confidence
utg001207	472442	369950	1967332	1766863	0.898101083	A_contig
utg001208	471986	180619	1278263	1173620	0.918136565	A_contig
utg001209	471838	435310	2136447	1524983	0.713793977	A_contig
utg001210	471427	171040	956277	882188	0.922523495	A_contig
utg001211	471385	153469	625354	1823210	2.915484669	B_high_confidence
utg001212	471340	217319	1290591	1087175	0.842385388	A_contig
utg001213	470872	115381	918167	822339	0.895631187	A_contig
utg001214	470657	162795	1230737	1127036	0.915740731	A_contig
utg001215	470633	202745	1278504	1049474	0.820860944	A_contig
utg001216	470448	142013	1241039	1204517	0.970571432	A_contig
utg001217	470372	98407	551004	804144	1.459415903	B_high_confidence
utg001218	470364	156398	1163034	1113101	0.957066603	A_contig
utg001219	470217	158732	1043335	915032	0.877026075	A_contig
utg001220	470035	167756	855736	712177	0.832239149	A_contig
utg001221	469283	131804	1404376	1323561	0.94245487	A_contig
utg001222	469256	111191	980647	977201	0.996485993	A_contig
utg001223	469114	71998	434691	802792	1.846810723	B_high_confidence
utg001224	468436	248841	2005372	1798559	0.896870506	A_contig
utg001225	468284	223971	1422568	1284963	0.903270002	A_contig
utg001226	467938	190920	1410480	1228561	0.87102334	A_contig
utg001227	467902	205995	1279329	1133648	0.886127024	A_contig
utg001228	467844	152175	1423027	1274740	0.895794669	A_contig
utg001229	467796	119883	1014626	947680	0.934019038	A_contig
utg001230	467545	166146	1316890	1165225	0.884830927	A_contig
utg001231	467187	172530	1295892	1093545	0.843855043	A_contig
utg001232	467015	185433	1528822	1423754	0.931275191	A_contig
utg001233	466974	158218	1533752	1438532	0.937916951	A_contig
utg001234	466870	149863	1065116	928132	0.871390534	A_contig
utg001235	465859	181165	1278409	1017395	0.795829034	A_contig
utg001236	465623	182395	1377369	1177717	0.855048284	A_contig
utg001237	465562	199002	1593369	1346373	0.84498506	A_contig
utg001238	465107	156459	1561293	1453613	0.931031523	A_contig
utg001239	464687	132561	826229	728716	0.881978241	A_contig
utg001240	464484	209467	1853307	1692251	0.913098046	A_contig
utg001241	464265	139707	1015525	970393	0.955557963	A_contig
utg001242	463962	260119	1555491	1299535	0.835450028	A_contig
utg001243	463876	226756	1731641	1514851	0.874806614	A_contig
utg001244	463600	208709	1547771	1358042	0.877417913	A_contig
utg001245	463571	181588	1840246	1660125	0.902121238	A_contig
utg001246	463324	122835	1113348	1016435	0.912953542	A_contig
utg001247	463123	209812	1683585	1564437	0.92922959	A_contig
utg001248	462786	236452	1692499	1463072	0.864444824	A_contig
utg001249	462298	91194	827274	832746	1.006614495	B_low_confidence
utg001250	461635	120181	1250514	1159267	0.927032404	A_contig
utg001251	461212	210183	1646639	1430232	0.868576537	A_contig
utg001252	461186	119688	1107153	1078827	0.97441546	A_contig
utg001253	461109	261442	1761476	1542686	0.875791666	A_contig
utg001254	460695	156346	1081498	944622	0.873438508	A_contig
utg001255	460386	161918	1585333	1492889	0.941687961	A_contig
utg001256	460216	144378	1238644	1120865	0.904912953	A_contig
utg001257	460155	118692	1010780	936320	0.926334118	A_contig
utg001258	459995	181987	1201189	1024517	0.852919066	A_contig
utg001259	459962	128283	978983	952304	0.97274825	A_contig
utg001260	459884	152851	1291110	1195092	0.925631433	A_contig
utg001261	459413	266670	1733560	1481880	0.854818985	A_contig
utg001262	458792	102695	1066179	1022373	0.958913091	A_contig
utg001263	458732	150835	1241408	1143225	0.920909967	A_contig
utg001264	458625	148423	1202549	1137487	0.945896591	A_contig
utg001265	458546	143033	884557	889977	1.006127361	B_low_confidence
utg001266	458521	161254	1239736	1112990	0.897763717	A_contig
utg001267	458484	125934	864687	813661	0.940989052	A_contig
utg001268	458385	110479	1087638	1081924	0.994746414	A_contig
utg001269	456983	250676	1591081	1406491	0.883984536	A_contig
utg001270	456849	145538	1218732	1130435	0.927550109	A_contig
utg001271	456557	141896	1207553	1111921	0.920805132	A_contig
utg001272	456362	127971	1134223	1041121	0.917915613	A_contig
utg001273	456351	202197	1950766	1768249	0.906438291	A_contig
utg001274	456349	103655	1048426	1002876	0.95655392	A_contig
utg001275	455962	174749	1348226	1164446	0.863687542	A_contig
utg001276	455955	189766	1231236	1026307	0.833558311	A_contig
utg001277	455555	129874	990907	931194	0.939739047	A_contig
utg001278	455535	102094	485896	986750	2.030784365	B_high_confidence
utg001279	455252	87663	871018	865529	0.993698178	A_contig
utg001280	455090	137714	1421349	1360702	0.95733138	A_contig
utg001281	454986	140172	1409556	1335358	0.947360729	A_contig
utg001282	454639	94835	413074	875256	2.118884268	B_high_confidence
utg001283	454484	74750	718097	654541	0.911493851	A_contig
utg001284	454294	135450	1099902	1042841	0.948121742	A_contig
utg001285	454275	177092	1878509	1760479	0.937168254	A_contig
utg001286	453883	121654	1067311	1075318	1.007502031	B_low_confidence
utg001287	453822	170438	1303672	1157337	0.887751674	A_contig
utg001288	453726	186176	1405230	1219375	0.867740512	A_contig
utg001289	453671	80830	550389	760461	1.38167914	B_high_confidence
utg001290	453452	187575	1200053	1184978	0.987438055	A_contig
utg001291	453209	62293	367349	1186006	3.228553773	B_high_confidence
utg001292	453148	138610	954832	880944	0.922616754	A_contig
utg001293	452829	205670	896642	801271	0.893635364	A_contig
utg001294	452317	103926	726099	724393	0.997650458	A_contig
utg001295	452247	121497	1234471	1229055	0.995612696	A_contig
utg001296	451877	115561	946045	862806	0.912013699	A_contig
utg001297	451867	153831	1062101	987122	0.929405019	A_contig
utg001298	451696	150523	1323338	1157578	0.874740996	A_contig
utg001299	451627	180085	1204735	1072926	0.890590877	A_contig
utg001300	451433	135685	1000881	967012	0.966160812	A_contig
utg001301	451182	154971	1233925	1074211	0.870564256	A_contig
utg001302	450920	149489	1236237	1116456	0.903108385	A_contig
utg001303	450892	156885	1179032	1060805	0.899725368	A_contig
utg001304	450880	176089	1470891	1342016	0.912383039	A_contig
utg001305	450020	164556	941815	903606	0.959430461	A_contig
utg001306	449609	165192	1217695	1017479	0.835577875	A_contig
utg001307	449535	163519	1158549	1027633	0.887000032	A_contig
utg001308	449363	190516	1378892	1302473	0.944579416	A_contig
utg001309	449321	121428	859438	798580	0.929188609	A_contig
utg001310	449296	167572	1123050	971727	0.865257112	A_contig
utg001311	449253	291741	1647200	1322436	0.802838757	A_contig
utg001312	448901	152261	1655088	1526373	0.922230721	A_contig
utg001313	448786	212342	1230102	1019009	0.828393906	A_contig
utg001314	448662	178664	1154749	1048038	0.907589442	A_contig
utg001315	448479	262021	1486590	1228112	0.826126908	A_contig
utg001316	448477	139138	1341141	1197419	0.892836025	A_contig
utg001317	448307	180315	1156231	963642	0.833433803	A_contig
utg001318	448132	142143	1494521	1382971	0.925360701	A_contig
utg001320	447949	115831	713154	659917	0.925349924	A_contig
utg001319	447949	187455	1062457	945124	0.889564472	A_contig
utg001321	447924	132328	1047710	978476	0.933918737	A_contig
utg001322	447921	88151	702196	651904	0.928378971	A_contig
utg001323	447377	116545	1239431	1140584	0.920248082	A_contig
utg001324	447273	160154	958970	899212	0.937685225	A_contig
utg001325	446934	113080	740252	652365	0.881274215	A_contig
utg001326	446869	89695	919568	921814	1.002442451	B_low_confidence
utg001327	446860	109203	903557	821894	0.909620533	A_contig
utg001328	446238	75403	686398	643611	0.937664445	A_contig
utg001329	446169	183842	1275200	1128937	0.885301913	A_contig
utg001330	445461	212999	1780106	1644115	0.923605111	A_contig
utg001331	445447	149221	1116009	938570	0.841005762	A_contig
utg001332	445339	173186	1189844	1057295	0.888599682	A_contig
utg001333	445231	281787	1819241	1494733	0.821624513	A_contig
utg001334	444223	155956	1135906	987528	0.869374755	A_contig
utg001335	444023	138442	1146103	1074782	0.937770864	A_contig
utg001336	443995	143035	1305024	1276504	0.978145996	A_contig
utg001337	443749	143121	1087306	968613	0.890837538	A_contig
utg001338	443729	118217	734707	688077	0.936532522	A_contig
utg001339	443622	229526	1539131	1373648	0.892482836	A_contig
utg001340	443070	113098	928249	845645	0.911010946	A_contig
utg001341	442724	101188	1016162	936297	0.921405248	A_contig
utg001342	442692	111772	1188736	1167495	0.98213144	A_contig
utg001343	442455	177658	1230684	1205411	0.979464265	A_contig
utg001344	442245	323302	1778792	1396803	0.7852537	A_contig
utg001345	442194	154979	1155624	1001972	0.867039798	A_contig
utg001346	441844	129993	1118152	994797	0.889679578	A_contig
utg001347	441675	111694	749139	695385	0.928245626	A_contig
utg001348	441649	103342	779014	732935	0.940849587	A_contig
utg001349	441093	148342	1160403	983608	0.847643448	A_contig
utg001350	440915	129318	1159887	1093142	0.942455601	A_contig
utg001351	440805	65746	512467	472113	0.921255417	A_contig
utg001352	440776	96668	973222	908663	0.933664673	A_contig
utg001353	440616	117477	1116000	988215	0.885497312	A_contig
utg001354	440571	124279	1247665	1122444	0.89963572	A_contig
utg001355	440198	92187	944413	938250	0.993474253	A_contig
utg001356	439276	134540	967381	864989	0.894155457	A_contig
utg001357	438847	141216	966474	863053	0.892991431	A_contig
utg001358	438697	138340	1029637	944620	0.917430123	A_contig
utg001359	438685	188508	1421016	1288562	0.906789227	A_contig
utg001360	438511	313460	1628805	1322660	0.812043185	A_contig
utg001361	438260	80302	551378	522784	0.94814084	A_contig
utg001362	437815	205472	1326153	1113547	0.839682148	A_contig
utg001363	437781	157115	1151065	1113492	0.967358055	A_contig
utg001364	437672	253842	1711285	1472347	0.860375098	A_contig
utg001365	437360	162448	1370627	1235952	0.901742049	A_contig
utg001366	436993	130671	1244884	1130806	0.908362546	A_contig
utg001367	436516	181466	1251129	1137417	0.90911249	A_contig
utg001368	436130	271947	1554804	1261970	0.811658576	A_contig
utg001369	435592	96048	855946	792466	0.925836443	A_contig
utg001370	435442	132712	1244109	1146256	0.921346924	A_contig
utg001371	435129	164424	1082473	942294	0.870501158	A_contig
utg001372	435054	115795	724420	711365	0.981978686	A_contig
utg001373	434687	104101	1025697	1012040	0.986685152	A_contig
utg001374	434675	148900	1531034	1481634	0.967734224	A_contig
utg001375	434526	100113	1051635	1021034	0.970901501	A_contig
utg001376	434522	147262	1134635	978889	0.862734712	A_contig
utg001377	434416	160767	1089179	1028881	0.944639035	A_contig
utg001378	434373	171969	1057490	1024656	0.968951007	A_contig
utg001379	433988	115300	962989	895005	0.92940314	A_contig
utg001380	433979	177860	1475007	1298757	0.880509042	A_contig
utg001381	433608	96085	1023275	1009001	0.986050671	A_contig
utg001382	432936	171897	1245563	1118541	0.898020413	A_contig
utg001383	432383	106992	904074	857784	0.948798439	A_contig
utg001384	432278	128967	926432	837949	0.904490562	A_contig
utg001385	431751	99236	1012337	932861	0.921492546	A_contig
utg001386	431486	184157	1661715	1370195	0.824566788	A_contig
utg001387	431318	202527	1213850	1161750	0.957078716	A_contig
utg001388	431282	191372	1320085	1239544	0.93898802	A_contig
utg001389	431229	121093	1496322	1440784	0.962883657	A_contig
utg001390	431023	115841	1141253	1050814	0.920754644	A_contig
utg001391	430989	169046	1299014	1127603	0.868045302	A_contig
utg001392	430128	139524	1023706	943613	0.921761717	A_contig
utg001393	429978	118702	1136622	1063572	0.935730612	A_contig
utg001394	429696	332068	1836640	1528672	0.832319888	A_contig
utg001395	429642	121684	883384	836285	0.946683436	A_contig
utg001396	429311	74046	704794	663774	0.941798596	A_contig
utg001397	428962	136748	1256573	1226272	0.975886001	A_contig
utg001398	428938	159713	1495382	1490741	0.996896445	A_contig
utg001399	428377	138767	1454969	1335311	0.917759073	A_contig
utg001400	428303	131239	1063816	993772	0.934157787	A_contig
utg001401	428182	188304	1248205	1087255	0.871054835	A_contig
utg001402	428023	108154	732955	647522	0.88344032	A_contig
utg001403	427452	204646	1350195	1202799	0.890833546	A_contig
utg001404	427233	67390	475358	888883	1.8699233	B_high_confidence
utg001405	427068	200967	1355568	1172323	0.864820503	A_contig
utg001406	427026	167443	1285728	1120033	0.871127486	A_contig
utg001407	426734	124018	973483	928055	0.953334573	A_contig
utg001408	426497	193382	1316853	1104896	0.839042779	A_contig
utg001409	426481	108045	834179	767155	0.919652736	A_contig
utg001410	426194	103431	959200	933006	0.972691827	A_contig
utg001411	426139	222738	1381620	1136385	0.822501846	A_contig
utg001412	426042	140730	954357	849483	0.890110305	A_contig
utg001413	425818	121477	640119	984917	1.53864672	B_high_confidence
utg001414	423917	117751	1224694	1162173	0.948949697	A_contig
utg001415	423699	73224	520583	756792	1.453739365	B_high_confidence
utg001416	423369	130635	1425996	1353782	0.949358904	A_contig
utg001417	423342	99310	824298	753376	0.913960728	A_contig
utg001418	423262	146114	1224868	1068716	0.872515242	A_contig
utg001419	422989	136377	1000089	836494	0.836419559	A_contig
utg001420	422722	172627	1044750	1011133	0.967822924	A_contig
utg001421	422606	205769	1642037	1455073	0.886138985	A_contig
utg001422	422421	160908	1106032	946957	0.856175047	A_contig
utg001423	422261	197149	1293059	1077359	0.833186266	A_contig
utg001425	422109	96311	954660	911868	0.955175665	A_contig
utg001424	422109	64645	329132	480860	1.460994373	B_high_confidence
utg001426	421805	217742	1410121	1213280	0.860408433	A_contig
utg001427	421613	98939	647179	605501	0.935600506	A_contig
utg001428	421534	154396	1085420	930512	0.857282895	A_contig
utg001429	421409	171141	1367168	1243266	0.909373245	A_contig
utg001430	421279	307001	1822785	1421102	0.779632266	A_contig
utg001431	421144	91345	758003	740996	0.977563413	A_contig
utg001432	420843	112902	809519	737586	0.91114106	A_contig
utg001433	420803	231920	1503396	1369081	0.910658935	A_contig
utg001434	420779	94763	494458	657753	1.330250497	B_high_confidence
utg001435	420030	149803	1417714	1329120	0.937509258	A_contig
utg001436	419622	107627	624089	845577	1.354898099	B_high_confidence
utg001437	419519	114695	1155871	1092633	0.945289743	A_contig
utg001438	419106	144569	1112083	1055471	0.949093728	A_contig
utg001439	418792	173624	1171099	1110989	0.948672145	A_contig
utg001440	418573	80527	543263	741742	1.365346066	B_high_confidence
utg001441	418495	139638	828750	730022	0.880871192	A_contig
utg001442	418308	140391	803810	777047	0.966704818	A_contig
utg001443	417708	174443	1323718	1179520	0.891065922	A_contig
utg001444	417467	200968	1407088	1223486	0.869516334	A_contig
utg001445	416982	102082	958235	887044	0.925706116	A_contig
utg001446	416922	116707	917523	883551	0.962974225	A_contig
utg001447	416913	138336	1125871	1042375	0.925838751	A_contig
utg001448	416890	130153	875009	867486	0.991402374	A_contig
utg001449	416834	133208	1096885	1007251	0.918283138	A_contig
utg001450	416533	132489	1249431	1131628	0.905714681	A_contig
utg001451	416500	191832	1384449	1259998	0.91010792	A_contig
utg001452	416339	60762	362032	607333	1.677567176	B_high_confidence
utg001453	416278	111832	752925	716795	0.952013813	A_contig
utg001454	416137	101503	800454	713065	0.890825706	A_contig
utg001455	416056	143576	1167844	981274	0.840244074	A_contig
utg001456	416052	70611	467747	456867	0.976739562	A_contig
utg001457	415881	115062	400867	669012	1.668912632	B_high_confidence
utg001458	415711	130497	998085	882817	0.884510838	A_contig
utg001459	415632	160021	1205904	1102721	0.914435146	A_contig
utg001460	415596	79751	512736	706746	1.378381857	B_high_confidence
utg001461	415021	170172	1421828	1264481	0.889334716	A_contig
utg001462	414432	178686	1260046	1042764	0.827560264	A_contig
utg001463	414422	102333	1049228	965370	0.920076475	A_contig
utg001464	414249	132518	836482	738430	0.882780502	A_contig
utg001465	414127	120117	972865	900746	0.925869468	A_contig
utg001466	414027	147983	1024128	943446	0.921218832	A_contig
utg001467	413871	132547	983038	917183	0.933008693	A_contig
utg001468	413670	128118	1061325	975801	0.919417709	A_contig
utg001469	413608	115063	980999	954641	0.973131471	A_contig
utg001470	413369	175828	981539	1179820	1.202010312	B_high_confidence
utg001471	412982	139556	1171879	1042804	0.889856376	A_contig
utg001472	412876	126236	936179	841778	0.899163515	A_contig
utg001473	412811	106544	623775	613671	0.983801852	A_contig
utg001474	412414	226838	1506818	1293755	0.858600707	A_contig
utg001475	412252	131190	829307	948195	1.14335825	B_high_confidence
utg001476	412151	66447	581364	555271	0.95511762	A_contig
utg001477	411740	93630	786045	755284	0.960866108	A_contig
utg001478	411593	184796	1024773	890736	0.869203228	A_contig
utg001479	411534	123465	832978	744160	0.893372934	A_contig
utg001480	411204	93749	771096	732559	0.950023084	A_contig
utg001481	411175	160408	1067657	947568	0.887520992	A_contig
utg001482	410910	151744	918779	894984	0.974101498	A_contig
utg001483	410887	353525	1716994	1401086	0.816011005	A_contig
utg001484	410715	194395	1806193	1626652	0.900597002	A_contig
utg001485	410653	216231	1204784	995575	0.826351446	A_contig
utg001486	410517	58037	252850	447113	1.768293455	B_high_confidence
utg001487	410505	202249	1420753	1251110	0.880596416	A_contig
utg001488	410359	179685	1107727	1014048	0.915431329	A_contig
utg001489	410093	104906	792049	752307	0.949823811	A_contig
utg001490	410085	172157	1095435	963256	0.879336519	A_contig
utg001491	409781	129745	1091695	1035165	0.948218138	A_contig
utg001492	409639	138312	1194724	1095105	0.916617562	A_contig
utg001493	409585	181183	1232974	1064745	0.863558356	A_contig
utg001494	409521	86834	829574	751938	0.906414618	A_contig
utg001495	409500	115564	952368	951100	0.998668582	A_contig
utg001496	408658	112533	1131048	1018817	0.900772558	A_contig
utg001497	408603	132954	932999	849872	0.910903441	A_contig
utg001498	408135	126906	1155829	1095829	0.948089207	A_contig
utg001499	408000	291668	1550570	1269048	0.818439671	A_contig
utg001500	407969	121242	754494	706432	0.93629903	A_contig
utg001501	407850	203239	1492600	1294035	0.866967037	A_contig
utg001502	407580	218251	1343779	1034369	0.769746365	A_contig
utg001503	407560	99746	827397	791196	0.956247122	A_contig
utg001504	407099	89328	717241	682513	0.951581128	A_contig
utg001505	407093	140981	1131040	1017011	0.899182169	A_contig
utg001506	406946	115745	1233730	1150334	0.932403362	A_contig
utg001507	406430	154917	1365942	1231242	0.901386735	A_contig
utg001508	406393	281224	1560908	1249433	0.800452685	A_contig
utg001509	406373	165062	1073638	871312	0.811551007	A_contig
utg001510	406280	68965	349553	575470	1.646302564	B_high_confidence
utg001511	406251	148424	1047648	909949	0.868563678	A_contig
utg001512	405787	76834	640976	585232	0.913032625	A_contig
utg001513	405717	183393	1101532	968944	0.879633093	A_contig
utg001514	404423	98877	880012	762350	0.866295005	A_contig
utg001515	404221	155807	803993	735557	0.914879856	A_contig
utg001516	403786	149999	1248961	1134072	0.90801234	A_contig
utg001517	403281	140192	913912	941358	1.030031338	B_low_confidence
utg001518	403114	133455	1212524	1118165	0.922179685	A_contig
utg001519	403049	110731	1015201	917002	0.903271372	A_contig
utg001520	403012	93858	910393	862950	0.947887341	A_contig
utg001521	402906	155496	1205109	1081440	0.897379407	A_contig
utg001522	402813	200541	1210253	1154292	0.953760908	A_contig
utg001523	402765	92733	841055	765257	0.909877475	A_contig
utg001524	402648	132354	925021	807426	0.872873156	A_contig
utg001525	402604	233673	1465674	1300854	0.887546617	A_contig
utg001526	402595	69740	758915	741896	0.977574564	A_contig
utg001527	402499	189314	1225489	995833	0.812600521	A_contig
utg001528	402339	127495	1042818	989674	0.949038087	A_contig
utg001529	402303	122957	1004855	903948	0.899580536	A_contig
utg001530	402272	25474	106219	290248	2.732543142	B_high_confidence
utg001531	402164	123528	1265450	1197733	0.946487811	A_contig
utg001532	402130	145538	1430588	1325537	0.926567957	A_contig
utg001533	402045	86321	825304	774941	0.938976426	A_contig
utg001534	401676	79665	819538	812733	0.991696541	A_contig
utg001535	401672	221604	1272119	1054336	0.828802966	A_contig
utg001536	401223	146485	842674	825191	0.97925295	A_contig
utg001537	401209	107278	493311	496047	1.005546197	B_low_confidence
utg001538	401091	65961	625351	575567	0.920390309	A_contig
utg001539	400725	149182	1413045	1248073	0.88325071	A_contig
utg001540	400596	156542	1008511	936976	0.929068696	A_contig
utg001541	400450	191194	1081108	927782	0.858176981	A_contig
utg001542	400439	115467	882154	793677	0.899703453	A_contig
utg001543	400379	86456	829828	819967	0.988116815	A_contig
utg001544	400051	124623	950235	868054	0.913515078	A_contig
utg001545	399931	100443	919440	880084	0.957195684	A_contig
utg001546	399891	91504	770354	775118	1.00618417	B_low_confidence
utg001547	399886	205773	1122938	1037062	0.923525609	A_contig
utg001548	399824	204000	1286375	1086450	0.844582645	A_contig
utg001549	399744	101873	849435	727888	0.856908416	A_contig
utg001550	399400	91501	619031	617490	0.997510625	A_contig
utg001551	399257	121316	1031466	950272	0.921282912	A_contig
utg001552	399155	189374	1513450	1355289	0.895496382	A_contig
utg001553	398657	145483	770439	637199	0.827059637	A_contig
utg001554	398610	120722	1365897	1243701	0.91053791	A_contig
utg001555	398550	253012	1619768	1470932	0.908112767	A_contig
utg001556	398514	93789	691777	658622	0.952072706	A_contig
utg001557	398215	82837	832807	737924	0.886068441	A_contig
utg001558	397993	114749	736136	616868	0.837981025	A_contig
utg001559	397810	68591	603345	596307	0.988335032	A_contig
utg001560	397686	132294	1087086	1015960	0.934571874	A_contig
utg001561	397657	125823	980160	862747	0.880210374	A_contig
utg001562	397649	158481	1644619	1536025	0.933970117	A_contig
utg001563	397620	175716	1309169	1092729	0.834673751	A_contig
utg001564	397510	219255	1296176	1082767	0.835354921	A_contig
utg001565	397345	189557	1302782	1103022	0.846666595	A_contig
utg001566	397276	305227	1624689	1318458	0.811514081	A_contig
utg001567	397266	104863	1128827	1116202	0.988815824	A_contig
utg001568	396966	102767	554186	538876	0.972373896	A_contig
utg001569	396951	89386	921675	893066	0.968959774	A_contig
utg001570	396940	203185	1624560	1254361	0.772123529	A_contig
utg001571	396419	143092	1142493	971584	0.850406961	A_contig
utg001572	396190	109182	798750	741509	0.928336776	A_contig
utg001573	396113	117988	1085422	985616	0.908048667	A_contig
utg001574	396077	128352	941045	857623	0.911351742	A_contig
utg001575	395799	105535	801818	760520	0.948494546	A_contig
utg001576	395430	173954	1147956	1081252	0.941893243	A_contig
utg001577	395390	104877	867367	795751	0.917432874	A_contig
utg001578	395224	166620	1238932	1182374	0.954349391	A_contig
utg001579	394928	158061	864490	815920	0.943816586	A_contig
utg001580	394900	104376	1091930	1031864	0.944990979	A_contig
utg001581	394841	71481	464386	421006	0.906586331	A_contig
utg001582	394791	169354	899616	858881	0.954719569	A_contig
utg001583	394778	157250	1440976	1292737	0.897125976	A_contig
utg001584	394565	95085	982378	957359	0.974532207	A_contig
utg001585	394178	207315	1242288	1067217	0.859073741	A_contig
utg001586	394060	120983	827783	729497	0.881265984	A_contig
utg001587	393901	111570	773917	669237	0.864740017	A_contig
utg001588	393759	191898	1065856	909891	0.853671603	A_contig
utg001589	393473	78672	832258	792897	0.952705772	A_contig
utg001590	393326	62601	637699	630061	0.988022562	A_contig
utg001591	393208	128301	1112471	997333	0.896502471	A_contig
utg001592	393166	110989	1164005	1051641	0.903467769	A_contig
utg001593	393091	75687	573672	524061	0.913520269	A_contig
utg001594	393072	143610	964482	815260	0.845282753	A_contig
utg001595	392949	147979	1295686	1153658	0.890383936	A_contig
utg001596	392921	124024	934303	745886	0.798334159	A_contig
utg001597	392875	91771	1027045	1001455	0.975083857	A_contig
utg001598	392736	108124	850112	775893	0.912695033	A_contig
utg001599	392631	123809	992209	913972	0.921148669	A_contig
utg001600	391984	78397	682270	687339	1.00742961	B_low_confidence
utg001601	391910	96355	946244	920403	0.972690976	A_contig
utg001602	391695	118158	820381	754316	0.919470344	A_contig
utg001603	391522	92404	812885	771788	0.949443033	A_contig
utg001604	391420	153313	900175	875899	0.97303191	A_contig
utg001605	391139	142442	1053461	973269	0.923877581	A_contig
utg001606	390693	141834	973444	851624	0.874856694	A_contig
utg001607	390579	78307	739067	692158	0.936529435	A_contig
utg001608	390399	85238	661992	624543	0.94342983	A_contig
utg001609	390372	101469	916616	758745	0.827767571	A_contig
utg001610	389623	178027	1772387	1592131	0.898297607	A_contig
utg001611	389346	128516	1016909	1015853	0.998961559	A_contig
utg001612	389125	251936	1489942	1298813	0.87172051	A_contig
utg001613	389048	171591	826493	782008	0.946176193	A_contig
utg001614	388823	77940	873357	851865	0.975391507	A_contig
utg001615	388757	176794	1476055	1344220	0.910684222	A_contig
utg001616	388631	72089	794448	776274	0.977123739	A_contig
utg001617	388080	112182	701648	667709	0.951629592	A_contig
utg001618	388065	168051	1160587	1004020	0.865096714	A_contig
utg001619	388046	145014	1064040	943257	0.88648641	A_contig
utg001620	387188	150032	1426547	1374398	0.963443896	A_contig
utg001621	387138	140354	787212	852010	1.082313278	B_low_confidence
utg001622	386998	26210	194667	292586	1.5030077	B_high_confidence
utg001623	386764	164700	1059233	967615	0.913505338	A_contig
utg001624	386740	145570	1128397	1106312	0.980427988	A_contig
utg001625	386515	96137	969460	928355	0.957600107	A_contig
utg001626	386303	113561	1062146	1042332	0.981345314	A_contig
utg001627	386078	197771	1399963	1181839	0.844193025	A_contig
utg001628	386022	92700	1018122	953538	0.936565559	A_contig
utg001629	385972	58490	504690	680104	1.347567814	B_high_confidence
utg001630	385724	77957	830037	818790	0.986450002	A_contig
utg001631	385351	115209	851676	767400	0.901046877	A_contig
utg001632	385307	158995	1194797	1054309	0.882416846	A_contig
utg001633	385160	87968	429422	760998	1.772144883	B_high_confidence
utg001634	385038	139308	1089654	989459	0.908048793	A_contig
utg001635	384947	127067	1046804	945022	0.902768809	A_contig
utg001636	384893	130201	1239429	1210968	0.977037007	A_contig
utg001637	384744	160390	1242386	1139363	0.917076496	A_contig
utg001638	384411	151642	1462657	1329213	0.908766033	A_contig
utg001639	384142	72409	370410	661305	1.785332469	B_high_confidence
utg001640	384061	127864	720667	684360	0.949620282	A_contig
utg001641	383898	159857	1157557	1001478	0.865165171	A_contig
utg001642	383855	69974	462869	427636	0.923881271	A_contig
utg001643	383567	75443	769486	729471	0.947997754	A_contig
utg001644	383552	89368	765756	748963	0.978070038	A_contig
utg001645	383497	148843	966338	864198	0.894301994	A_contig
utg001646	383056	194824	1240306	1093956	0.882004925	A_contig
utg001647	382933	173315	1242855	1087982	0.875389325	A_contig
utg001648	382562	104213	739364	679772	0.919400999	A_contig
utg001649	382468	224097	1261367	1048060	0.830892199	A_contig
utg001650	382385	104252	1089813	1053855	0.967005349	A_contig
utg001651	382275	135803	1045520	917746	0.877789043	A_contig
utg001652	381906	184158	981644	865711	0.881899141	A_contig
utg001653	381838	90134	715327	635527	0.888442628	A_contig
utg001654	380842	129355	833852	714470	0.856830709	A_contig
utg001655	380778	52904	314192	413221	1.315186256	B_high_confidence
utg001656	380693	193056	1328192	1084352	0.816412085	A_contig
utg001657	380424	252894	1325416	1074534	0.810714523	A_contig
utg001658	380275	59791	380151	500823	1.317431757	B_high_confidence
utg001659	380182	93839	938650	840700	0.895648005	A_contig
utg001660	379881	104974	1010110	923469	0.914226173	A_contig
utg001661	379810	177383	1079669	942894	0.873317656	A_contig
utg001662	379377	121389	996308	883257	0.886530069	A_contig
utg001663	379268	154380	1178645	1066347	0.904722796	A_contig
utg001664	379151	85027	860195	821961	0.955551939	A_contig
utg001665	378884	174463	1057794	888578	0.840029344	A_contig
utg001666	378727	160361	1004202	771759	0.768529638	A_contig
utg001667	378561	40483	325282	317889	0.977272029	A_contig
utg001668	378367	64893	658985	597818	0.907179981	A_contig
utg001669	378255	75435	692403	661003	0.954650688	A_contig
utg001670	378235	122664	868806	862814	0.993103178	A_contig
utg001671	378084	140751	1292235	1160378	0.897962058	A_contig
utg001672	378039	89851	651996	604148	0.926613047	A_contig
utg001673	378031	153386	1016971	871895	0.857344998	A_contig
utg001674	377784	74343	764794	770300	1.007199324	B_low_confidence
utg001675	377668	111638	835911	733203	0.87713046	A_contig
utg001676	377617	145631	833009	734247	0.881439456	A_contig
utg001677	377569	115873	826296	738821	0.894136	A_contig
utg001678	377526	100253	611405	552446	0.903568011	A_contig
utg001679	377456	120171	873917	793779	0.908300216	A_contig
utg001680	377411	52363	238969	677353	2.834480623	B_high_confidence
utg001681	377203	172068	1284385	1098943	0.855618058	A_contig
utg001682	376961	87908	880078	801683	0.910922668	A_contig
utg001683	376941	87738	814400	768559	0.943711935	A_contig
utg001684	376873	180238	1234299	1071280	0.867925843	A_contig
utg001685	376621	128023	1162195	1076130	0.925946162	A_contig
utg001686	376501	82572	608870	543547	0.892714373	A_contig
utg001687	376456	69989	591331	578465	0.978242304	A_contig
utg001688	376452	171635	976658	881607	0.902677293	A_contig
utg001689	376285	56209	601998	611342	1.015521646	B_low_confidence
utg001690	376060	258626	1264663	997798	0.78898331	A_contig
utg001691	375946	189926	1263131	1088291	0.861582053	A_contig
utg001692	375697	176363	1439210	1310772	0.910757985	A_contig
utg001693	375664	124978	1068533	918752	0.859825574	A_contig
utg001694	375259	118052	1035790	891365	0.860565366	A_contig
utg001695	374959	162101	1222621	1098809	0.898732314	A_contig
utg001696	374892	153847	1210991	1149430	0.949164775	A_contig
utg001697	374675	103343	732312	647525	0.884220114	A_contig
utg001698	374369	91634	831700	811885	0.976175304	A_contig
utg001699	374202	215766	1313513	1103730	0.8402886	A_contig
utg001700	374159	104036	856362	841263	0.982368438	A_contig
utg001701	374121	174139	1031043	881546	0.855004107	A_contig
utg001702	373688	145261	1261524	1152172	0.913317543	A_contig
utg001703	373683	83479	911776	902897	0.990261863	A_contig
utg001704	373655	139474	1352427	1231474	0.910565968	A_contig
utg001705	373509	105146	837744	791233	0.944480653	A_contig
utg001706	373461	198394	1236924	970946	0.784968195	A_contig
utg001707	373178	137213	1095792	975259	0.89000376	A_contig
utg001708	373135	116551	454768	821403	1.806202283	B_high_confidence
utg001709	373037	96565	964139	914244	0.948249163	A_contig
utg001710	372833	210507	1413556	1180897	0.835408714	A_contig
utg001711	372788	187925	1258936	1120203	0.889801388	A_contig
utg001712	372673	178408	973083	855249	0.878906527	A_contig
utg001713	372562	104782	899997	873039	0.970046567	A_contig
utg001714	372537	109694	749299	702477	0.937512261	A_contig
utg001715	372525	129612	898684	883456	0.983055223	A_contig
utg001716	372384	131715	754546	675309	0.894987184	A_contig
utg001717	372233	157409	1188668	999689	0.841016163	A_contig
utg001718	372215	93183	627310	544037	0.86725383	A_contig
utg001719	372209	135592	958206	839132	0.875732358	A_contig
utg001720	372047	175119	1192673	978682	0.82057865	A_contig
utg001721	372038	126842	1305780	1245555	0.953878142	A_contig
utg001722	371946	71907	777610	742577	0.954947853	A_contig
utg001723	371836	84426	778503	722534	0.928106892	A_contig
utg001724	371497	257415	1527145	1290412	0.844983286	A_contig
utg001725	371013	140897	956986	866778	0.905737388	A_contig
utg001726	370893	158809	1025910	879114	0.856911425	A_contig
utg001727	370514	121738	930866	785092	0.843399587	A_contig
utg001728	370477	129445	995688	919266	0.923247041	A_contig
utg001729	370474	79872	493182	650610	1.31920873	B_high_confidence
utg001730	370283	119148	743426	611461	0.822490739	A_contig
utg001731	369936	77386	835653	821889	0.983529049	A_contig
utg001732	369913	106388	979802	913861	0.932699668	A_contig
utg001733	369810	270240	1289884	1065804	0.826278952	A_contig
utg001734	369737	157383	1009039	859404	0.851705435	A_contig
utg001735	369459	167983	1056552	928776	0.879063217	A_contig
utg001736	369459	149362	981894	889492	0.905894119	A_contig
utg001737	369412	136494	1010525	890257	0.880984637	A_contig
utg001738	369305	177658	1017897	924382	0.908129212	A_contig
utg001739	369272	113962	872318	768420	0.880894353	A_contig
utg001740	367993	85163	667831	600778	0.899595856	A_contig
utg001741	367992	207405	1123352	898030	0.79941995	A_contig
utg001742	367544	78431	765287	717875	0.938046772	A_contig
utg001743	367514	120900	1015136	917482	0.903802052	A_contig
utg001744	367474	127608	839632	746977	0.889648084	A_contig
utg001745	367298	155055	996122	908118	0.911653392	A_contig
utg001746	367037	96243	560459	509508	0.909090585	A_contig
utg001747	367032	136305	1193844	1088056	0.911388758	A_contig
utg001748	366981	138331	1282867	1156056	0.901150314	A_contig
utg001749	366771	67618	632717	578533	0.914362977	A_contig
utg001750	366767	108209	1028124	964361	0.937981216	A_contig
utg001751	366640	225975	1367830	1136500	0.830878106	A_contig
utg001752	366520	142266	968559	782599	0.808003436	A_contig
utg001753	366504	85438	888506	855740	0.963122365	A_contig
utg001754	366340	56170	372307	630903	1.694577325	B_high_confidence
utg001755	366264	136459	904387	751041	0.830442056	A_contig
utg001756	366151	84858	922192	840049	0.910926358	A_contig
utg001757	365566	140598	1016703	851124	0.83714123	A_contig
utg001758	365558	67750	512930	457584	0.892098337	A_contig
utg001759	365557	196147	1207198	1040331	0.861773297	A_contig
utg001760	365184	142677	957566	830613	0.867421149	A_contig
utg001761	365164	118232	759331	707512	0.931757033	A_contig
utg001762	365066	166167	1146695	883585	0.770549274	A_contig
utg001763	365045	72109	807259	769808	0.953607207	A_contig
utg001764	364960	140071	1101020	966416	0.87774609	A_contig
utg001765	364718	109514	672571	609732	0.906568972	A_contig
utg001766	364680	105075	911974	837471	0.918305785	A_contig
utg001767	364644	203906	803917	774636	0.963577086	A_contig
utg001768	364612	55158	527042	516155	0.979343202	A_contig
utg001769	364488	87666	372816	592162	1.588349212	B_high_confidence
utg001770	364477	161548	1188105	1078705	0.907920596	A_contig
utg001771	364341	111577	766913	670081	0.87373796	A_contig
utg001772	364240	80770	678613	656639	0.967619247	A_contig
utg001773	364163	52929	476456	459555	0.964527679	A_contig
utg001774	364053	106766	781992	693799	0.887220074	A_contig
utg001775	363859	108565	511520	709156	1.386370034	B_high_confidence
utg001776	363841	71931	378926	543209	1.433549031	B_high_confidence
utg001777	363765	129499	927869	827286	0.891597844	A_contig
utg001778	363660	111554	1079673	986492	0.913695165	A_contig
utg001779	363607	220952	1432705	1229784	0.858365121	A_contig
utg001780	363545	130467	859036	767313	0.893225662	A_contig
utg001781	363476	211713	1300393	1076443	0.827782832	A_contig
utg001782	363416	145329	809389	741514	0.916140447	A_contig
utg001783	363168	56478	363056	532277	1.466101648	B_high_confidence
utg001784	363075	54707	249733	803375	3.216935687	B_high_confidence
utg001785	363050	62236	592344	573335	0.96790885	A_contig
utg001786	362783	129566	980489	802995	0.818974002	A_contig
utg001787	362769	118946	1168281	1041531	0.891507266	A_contig
utg001788	362744	134148	1073156	1015338	0.946123397	A_contig
utg001789	362720	87426	769108	690409	0.897674969	A_contig
utg001790	362631	99973	996306	971808	0.975411169	A_contig
utg001791	362573	93154	789750	744689	0.942942703	A_contig
utg001792	362547	173270	1020781	1180009	1.155986446	B_high_confidence
utg001793	362088	126111	787509	676655	0.859234625	A_contig
utg001794	362082	148434	806763	663468	0.822382782	A_contig
utg001795	361424	127678	952416	851862	0.894422185	A_contig
utg001796	361348	72978	648536	598921	0.923496922	A_contig
utg001797	361345	79921	666902	625269	0.937572537	A_contig
utg001798	361164	115600	1075689	1041709	0.968410944	A_contig
utg001799	360934	80441	813962	789096	0.969450662	A_contig
utg001800	360854	114118	736290	634486	0.861733828	A_contig
utg001801	360847	62804	499961	635154	1.270407092	B_high_confidence
utg001802	360617	79193	811023	754098	0.929810868	A_contig
utg001803	360549	78035	691141	651988	0.943350199	A_contig
utg001804	360272	276104	1344081	1441342	1.072362454	B_low_confidence
utg001805	359835	57605	613228	619553	1.010314271	B_low_confidence
utg001806	359411	15258	86347	173400	2.008176312	B_high_confidence
utg001807	359129	76033	636458	639179	1.004275223	B_low_confidence
utg001808	358980	112897	910548	836937	0.919157474	A_contig
utg001809	358911	174308	1053531	906260	0.860211992	A_contig
utg001810	358893	162407	1200031	1002932	0.835755076	A_contig
utg001811	358403	79562	684792	682938	0.997292609	A_contig
utg001812	358295	129198	1156335	1047135	0.905563699	A_contig
utg001813	358189	166877	1167356	1022795	0.876163741	A_contig
utg001814	358156	235295	1178886	961351	0.8154741	A_contig
utg001815	357894	79249	825104	766196	0.928605364	A_contig
utg001816	357810	121298	898959	874952	0.973294666	A_contig
utg001817	357775	181695	1370954	1239435	0.904067533	A_contig
utg001818	357772	108835	1140619	1114552	0.97714662	A_contig
utg001819	357211	124465	1101046	1013363	0.920363909	A_contig
utg001820	357067	127413	1092994	981018	0.89755113	A_contig
utg001821	356999	120358	835518	790177	0.945733066	A_contig
utg001822	356962	126473	1199671	1032653	0.860780164	A_contig
utg001823	356545	160371	1015731	832117	0.819229698	A_contig
utg001824	356535	155877	1185878	976533	0.82346835	A_contig
utg001825	356416	236881	1188313	973326	0.819082178	A_contig
utg001826	356060	99780	571322	509941	0.892563213	A_contig
utg001827	355890	94815	930931	861293	0.925195315	A_contig
utg001828	355833	167473	977728	816687	0.835290592	A_contig
utg001829	355740	116049	876103	769226	0.878008636	A_contig
utg001830	355437	138197	838207	797291	0.951186282	A_contig
utg001831	355397	80441	697612	777871	1.115048193	B_high_confidence
utg001832	355116	99486	897227	792686	0.883484336	A_contig
utg001833	355082	51010	453667	530727	1.169860272	B_high_confidence
utg001834	354629	24257	130773	211446	1.616893395	B_high_confidence
utg001835	354147	191568	1293426	1183848	0.915280812	A_contig
utg001836	354005	132191	913000	766780	0.839846659	A_contig
utg001837	354004	60126	562064	561807	0.999542757	A_contig
utg001838	353883	96724	1009229	953320	0.944602266	A_contig
utg001839	353759	146014	840325	790172	0.940317139	A_contig
utg001840	353726	160028	1163368	971169	0.834790883	A_contig
utg001841	353572	105576	1014578	912038	0.89893335	A_contig
utg001842	353226	122721	823153	686257	0.833693129	A_contig
utg001843	353089	103935	840345	757002	0.900822876	A_contig
utg001844	352956	125967	940032	836436	0.889795241	A_contig
utg001845	352484	80843	853247	828654	0.971177162	A_contig
utg001846	352380	117099	920124	885136	0.96197469	A_contig
utg001847	352352	64437	328582	635602	1.934378633	B_high_confidence
utg001848	352345	34395	243946	333997	1.369143171	B_high_confidence
utg001849	352252	133417	738198	849226	1.150404092	B_high_confidence
utg001850	352114	150098	1017279	901145	0.885838595	A_contig
utg001851	351961	160883	1178527	1037977	0.880740959	A_contig
utg001852	351730	69473	650074	625215	0.961759738	A_contig
utg001853	351670	92956	781259	719738	0.921254027	A_contig
utg001854	351594	151895	730728	707182	0.96777734	A_contig
utg001855	351590	162959	1122706	910663	0.811132211	A_contig
utg001856	351478	104474	846510	833467	0.984592031	A_contig
utg001857	351378	88501	778903	769823	0.988342579	A_contig
utg001858	351118	103476	587074	555592	0.946374733	A_contig
utg001859	350781	98072	572624	471335	0.823114295	A_contig
utg001860	350752	100298	715408	630263	0.880983998	A_contig
utg001861	350613	159550	1048600	890496	0.849223727	A_contig
utg001862	350483	92312	793082	723322	0.91203936	A_contig
utg001863	350017	99704	859217	810408	0.943193629	A_contig
utg001864	349899	156724	953831	797340	0.835934248	A_contig
utg001865	349695	261065	1552326	1202827	0.774854637	A_contig
utg001866	349660	35101	150456	340733	2.26466874	B_high_confidence
utg001867	349606	104700	953688	882004	0.924834957	A_contig
utg001868	349583	87484	814467	788206	0.967756827	A_contig
utg001869	349471	98876	830008	788510	0.950002892	A_contig
utg001870	349436	196675	976708	795944	0.814925239	A_contig
utg001871	349379	80246	835409	808930	0.968304148	A_contig
utg001872	349277	102769	988512	928681	0.939473674	A_contig
utg001873	349260	86961	858863	800749	0.932336123	A_contig
utg001874	349231	75024	667020	647837	0.971240742	A_contig
utg001875	349160	53144	331298	482767	1.457198655	B_high_confidence
utg001876	348565	91512	466867	687795	1.473213999	B_high_confidence
utg001877	348559	39724	285065	276339	0.969389437	A_contig
utg001878	348553	138542	557709	480977	0.862415704	A_contig
utg001879	348198	146895	831272	686884	0.826304747	A_contig
utg001880	347791	135035	793088	702726	0.886063085	A_contig
utg001881	347284	72966	604037	562702	0.931568762	A_contig
utg001882	347025	150035	1029841	865578	0.840496737	A_contig
utg001883	346951	87473	771341	714937	0.926875403	A_contig
utg001884	346882	66464	558638	547695	0.980411286	A_contig
utg001885	346814	80323	551452	455160	0.825384621	A_contig
utg001886	346771	87359	849652	790714	0.930632777	A_contig
utg001887	346709	174644	964937	834156	0.864466799	A_contig
utg001888	346618	61733	443655	398760	0.898806505	A_contig
utg001889	346375	124608	826708	695389	0.841154313	A_contig
utg001890	346321	76658	335354	683814	2.03908109	B_high_confidence
utg001891	346008	103983	736373	715038	0.971026912	A_contig
utg001892	345840	146482	1151623	1051467	0.913030566	A_contig
utg001893	345711	164942	837288	660775	0.789184844	A_contig
utg001894	345696	123205	1065284	968479	0.909127519	A_contig
utg001895	345636	77743	445392	429609	0.9645638	A_contig
utg001896	345136	104649	457718	670820	1.465574874	B_high_confidence
utg001897	344881	88653	894281	837996	0.93706117	A_contig
utg001899	344694	103790	1107392	1035307	0.934905616	A_contig
utg001898	344694	139585	1213460	1047774	0.863459859	A_contig
utg001900	344270	198426	1163299	1113723	0.957383269	A_contig
utg001901	344059	131448	782370	767426	0.980899063	A_contig
utg001902	344052	120940	1274336	1160585	0.910737043	A_contig
utg001903	344002	191788	1309821	1043573	0.796729477	A_contig
utg001904	343996	85466	804960	740469	0.919882976	A_contig
utg001905	343907	206866	1221299	1019374	0.834663747	A_contig
utg001906	343776	92119	623507	600975	0.963862475	A_contig
utg001907	343667	117772	930332	777494	0.835716712	A_contig
utg001908	343588	103035	530765	819247	1.543521144	B_high_confidence
utg001909	343547	83591	837681	777581	0.928254312	A_contig
utg001910	343278	85814	694015	666741	0.960701138	A_contig
utg001911	343183	93790	914736	866006	0.946727799	A_contig
utg001912	343082	97226	791651	772034	0.975220141	A_contig
utg001913	343040	82665	338577	589886	1.742250655	B_high_confidence
utg001914	342978	90525	673453	622470	0.924296128	A_contig
utg001915	342755	109753	874235	776557	0.888270316	A_contig
utg001916	342706	86891	671534	605715	0.901987092	A_contig
utg001917	342529	202683	1032264	890925	0.863078631	A_contig
utg001918	342278	154355	1066636	937393	0.878831204	A_contig
utg001919	342271	132798	854651	768538	0.899241913	A_contig
utg001920	342169	136261	1149201	987150	0.858988114	A_contig
utg001921	341710	101593	1098852	1047416	0.953191149	A_contig
utg001922	341684	53988	386267	346568	0.897223941	A_contig
utg001923	341547	139471	1029744	933564	0.906598145	A_contig
utg001924	341481	47905	455223	454702	0.998855506	A_contig
utg001925	341257	108529	800448	709746	0.886685956	A_contig
utg001926	341116	170278	1052578	945003	0.897798548	A_contig
utg001927	341096	177258	1277571	1159159	0.90731474	A_contig
utg001928	340973	103987	937180	881482	0.940568514	A_contig
utg001929	340779	100461	862829	808913	0.937512531	A_contig
utg001930	340596	169920	788984	719146	0.91148363	A_contig
utg001931	340483	64352	347402	599479	1.72560607	B_high_confidence
utg001932	340454	80669	923391	875137	0.947742614	A_contig
utg001933	340372	95333	918142	878885	0.957242997	A_contig
utg001934	340331	75510	707003	687767	0.972792195	A_contig
utg001935	340283	49375	443370	431221	0.972598507	A_contig
utg001936	340243	80082	719401	697938	0.970165457	A_contig
utg001937	340101	109984	891290	778411	0.87335323	A_contig
utg001938	340035	165424	1142356	985983	0.8631136	A_contig
utg001939	339756	111026	809512	747732	0.923682416	A_contig
utg001940	339703	146432	879764	776067	0.88213089	A_contig
utg001941	339658	137323	1141778	1050400	0.91996868	A_contig
utg001942	339587	133409	929742	813792	0.875287983	A_contig
utg001943	339554	89600	927269	868548	0.936673177	A_contig
utg001944	339511	139528	961883	835027	0.868117016	A_contig
utg001945	339452	28342	88602	254579	2.873287285	B_high_confidence
utg001946	339408	99799	872202	781892	0.896457472	A_contig
utg001947	339276	66567	620314	613531	0.989065215	A_contig
utg001948	339250	85086	624703	597866	0.957040386	A_contig
utg001949	338899	117348	934506	818007	0.875336274	A_contig
utg001950	338888	90853	519813	509049	0.979292553	A_contig
utg001951	338881	89050	857504	801773	0.935007883	A_contig
utg001952	338785	27671	142952	322004	2.252532319	B_high_confidence
utg001953	338759	66531	542905	543964	1.001950618	B_low_confidence
utg001954	338753	60327	644257	630910	0.979283112	A_contig
utg001955	338643	85778	829538	788042	0.949976975	A_contig
utg001956	338516	83174	718354	660253	0.919119264	A_contig
utg001957	338174	87238	754552	704295	0.933394915	A_contig
utg001958	338077	155111	982114	830805	0.845935401	A_contig
utg001959	338065	107307	912079	822277	0.901541423	A_contig
utg001960	337717	179606	1290870	1094010	0.847498199	A_contig
utg001961	337514	136076	1020017	881105	0.863814034	A_contig
utg001962	337513	96514	702859	627611	0.89294012	A_contig
utg001963	337388	155080	948440	913482	0.96314158	A_contig
utg001964	337385	128170	1111284	985966	0.887231347	A_contig
utg001965	336884	166301	941406	829314	0.880931288	A_contig
utg001966	336812	108406	999713	935865	0.93613367	A_contig
utg001967	336709	159737	1155417	1026204	0.888167649	A_contig
utg001968	336612	189800	1163169	981900	0.844159361	A_contig
utg001969	336383	198732	1287579	1047650	0.813658812	A_contig
utg001970	336346	94157	808718	804544	0.994838745	A_contig
utg001971	336099	66376	410302	606205	1.477460505	B_high_confidence
utg001972	335145	88436	681863	626459	0.918746141	A_contig
utg001973	335035	58986	341957	463780	1.356252394	B_high_confidence
utg001974	334929	149557	962997	816819	0.848205135	A_contig
utg001975	334808	160712	1073818	954135	0.888544427	A_contig
utg001976	334595	159755	819085	737217	0.900049445	A_contig
utg001977	334249	163945	1136455	949980	0.835915192	A_contig
utg001978	334172	47305	430086	420518	0.977753287	A_contig
utg001979	333967	173653	1012542	861689	0.851015563	A_contig
utg001980	333949	91421	814603	782826	0.960990814	A_contig
utg001981	333939	81940	717349	710169	0.989990925	A_contig
utg001982	333865	93310	1088186	1007290	0.925659768	A_contig
utg001983	333570	142687	1074810	935425	0.870316614	A_contig
utg001984	333546	149178	1139954	970317	0.851189609	A_contig
utg001985	333454	101126	566347	479722	0.847046069	A_contig
utg001986	333446	200005	1361971	1119522	0.821986665	A_contig
utg001987	333404	104876	827926	784814	0.947927713	A_contig
utg001988	333396	130902	1243621	1215627	0.977489927	A_contig
utg001989	333182	127280	673532	583946	0.866990729	A_contig
utg001990	333128	72996	655311	629541	0.96067516	A_contig
utg001991	333004	241054	1434554	1180993	0.823247504	A_contig
utg001992	332701	58791	553449	515220	0.930925885	A_contig
utg001993	332574	83659	828895	788718	0.951529446	A_contig
utg001994	332384	113514	770892	710486	0.921641423	A_contig
utg001995	332358	142042	1007988	901998	0.894849939	A_contig
utg001996	332280	155767	1034171	898772	0.869074844	A_contig
utg001997	332235	99474	751667	694022	0.923310455	A_contig
utg001998	332112	71093	621578	573676	0.922934853	A_contig
[truncated: 17,522 more rows]

## Sheet: Table S2
Table S2: Supplementary Table – Gene Ontology terms of all B Chromosome Located Genes
B_gene	GOs	Descriptions
g10017	GO:0016491,GO:0016706,GO:0046872,GO:0051213	oxidoreductase activity,2-oxoglutarate-dependent dioxygenase activity,metal ion binding,dioxygenase activity
g10018	GO:0016491,GO:0016706,GO:0046872,GO:0051213	oxidoreductase activity,2-oxoglutarate-dependent dioxygenase activity,metal ion binding,dioxygenase activity
g10019	GO:0006526,GO:0003942,GO:0016491,GO:0046872,GO:0046983,GO:0051287,GO:0070401	arginine biosynthetic process,N-acetyl-gamma-glutamyl-phosphate reductase activity,oxidoreductase activity,metal ion binding,protein dimerization activity,NAD binding,NADP+ binding
g10020	GO:0006355,GO:0006357,GO:0000978,GO:0000981,GO:0003700,GO:0046983,GO:0005634	regulation of DNA-templated transcription,regulation of transcription by RNA polymerase II,RNA polymerase II cis-regulatory region sequence-specific DNA binding,DNA-binding transcription factor activity, RNA polymerase II-specific,DNA-binding transcription factor activity,protein dimerization activity,nucleus
g10021	GO:0044772,GO:0051301,GO:0016538,GO:0000307,GO:0005634,GO:0005737	mitotic cell cycle phase transition,cell division,cyclin-dependent protein serine/threonine kinase regulator activity,cyclin-dependent protein kinase holoenzyme complex,nucleus,cytoplasm
g10023	GO:0000070,GO:0000796,GO:0005634	mitotic sister chromatid segregation,condensin complex,nucleus
g10025	GO:0006412,GO:0003729,GO:0003735,GO:0008097,GO:0019843,GO:0005840,GO:0022625,GO:1990904	translation,mRNA binding,structural constituent of ribosome,5S rRNA binding,rRNA binding,ribosome,cytosolic large ribosomal subunit,ribonucleoprotein complex
g10027	GO:0006260,GO:0006264,GO:0003677,GO:0003697,GO:0042645	DNA replication,mitochondrial DNA replication,DNA binding,single-stranded DNA binding,mitochondrial nucleoid
g10028	GO:0016491,GO:0005829	oxidoreductase activity,cytosol
g10622	GO:0003677,GO:0005634	DNA binding,nucleus
g10711	GO:0055085,GO:0022857,GO:0005886,GO:0016020	transmembrane transport,transmembrane transporter activity,plasma membrane,membrane
g10712	GO:0006355,GO:0008270,GO:0046872,GO:0051287,GO:0005634,GO:0016020	regulation of DNA-templated transcription,zinc ion binding,metal ion binding,NAD binding,nucleus,membrane
g10713	GO:0006325,GO:0006353,GO:0006355,GO:0006633,GO:0006952,GO:0032502,GO:0051707,GO:0098542,GO:0003690,GO:0005524,GO:0043531	chromatin organization,DNA-templated transcription termination,regulation of DNA-templated transcription,fatty acid biosynthetic process,defense response,developmental process,response to other organism,defense response to other organism,double-stranded DNA binding,ATP binding,ADP binding
g10714	GO:0009793,GO:0010183,GO:0035437,GO:0045724,GO:0005788,GO:0005789,GO:0016020	embryo development ending in seed dormancy,pollen tube guidance,maintenance of protein localization in endoplasmic reticulum,positive regulation of cilium assembly,endoplasmic reticulum lumen,endoplasmic reticulum membrane,membrane
g10715	GO:0006357,GO:0003677,GO:0005634,GO:0043229	regulation of transcription by RNA polymerase II,DNA binding,nucleus,intracellular organelle
g10716	GO:0008194,GO:0016740,GO:0016757,GO:0035251	UDP-glycosyltransferase activity,transferase activity,glycosyltransferase activity,UDP-glucosyltransferase activity
g10717	GO:0015749,GO:0071702,GO:0015145,GO:0015293,GO:0016020	monosaccharide transmembrane transport,obsolete organic substance transport,monosaccharide transmembrane transporter activity,symporter activity,membrane
g10718	GO:0016491,GO:0030145,GO:0046872,GO:0048046	oxidoreductase activity,manganese ion binding,metal ion binding,apoplast
g10719	GO:0006887,GO:0006893,GO:0008104,GO:0015031,GO:0055085,GO:0015267,GO:0000145,GO:0016020	exocytosis,Golgi to plasma membrane transport,protein localization,protein transport,transmembrane transport,channel activity,exocyst,membrane
g10720	GO:0016020	membrane
g10721	GO:0016020	membrane
g10722	GO:0046872	metal ion binding
g10723	GO:0006486,GO:0009059,GO:1901137,GO:0008378,GO:0016757,GO:0016758,GO:0030246,GO:1990714,GO:0000139,GO:0005794,GO:0016020	protein glycosylation,macromolecule biosynthetic process,carbohydrate derivative biosynthetic process,galactosyltransferase activity,glycosyltransferase activity,hexosyltransferase activity,carbohydrate binding,hydroxyproline O-galactosyltransferase activity,Golgi membrane,Golgi apparatus,membrane
g10724	GO:0009793,GO:0010305,GO:0048364,GO:0016301,GO:0005634	embryo development ending in seed dormancy,leaf vascular tissue pattern formation,root development,kinase activity,nucleus
g10725	GO:0009788,GO:0005634	negative regulation of abscisic acid-activated signaling pathway,nucleus
g10726	GO:0006412,GO:0003735,GO:0005840,GO:1990904	translation,structural constituent of ribosome,ribosome,ribonucleoprotein complex
g10729	GO:0006486,GO:0009059,GO:1901137,GO:0005506,GO:0008378,GO:0016705,GO:0016757,GO:0016758,GO:0030246,GO:0031418,GO:0046872,GO:0051213,GO:1990714,GO:0000139,GO:0005794,GO:0016020	protein glycosylation,macromolecule biosynthetic process,carbohydrate derivative biosynthetic process,iron ion binding,galactosyltransferase activity,oxidoreductase activity, acting on paired donors, with incorporation or reduction of molecular oxygen,glycosyltransferase activity,hexosyltransferase activity,carbohydrate binding,L-ascorbic acid binding,metal ion binding,dioxygenase activity,hydrox…
g10730	GO:0004656,GO:0005506,GO:0016705,GO:0031418,GO:0046872,GO:0051213,GO:0005783,GO:0005789	procollagen-proline 4-dioxygenase activity,iron ion binding,oxidoreductase activity, acting on paired donors, with incorporation or reduction of molecular oxygen,L-ascorbic acid binding,metal ion binding,dioxygenase activity,endoplasmic reticulum,endoplasmic reticulum membrane
g10731	GO:0006281,GO:0006952,GO:0051707,GO:0098542,GO:0003677,GO:0003824,GO:0004519,GO:0043531	DNA repair,defense response,response to other organism,defense response to other organism,DNA binding,catalytic activity,endonuclease activity,ADP binding
g10733	GO:0006357,GO:0045944,GO:0000977,GO:0000978,GO:0000981,GO:0003677,GO:0046983,GO:0005634	regulation of transcription by RNA polymerase II,positive regulation of transcription by RNA polymerase II,RNA polymerase II transcription regulatory region sequence-specific DNA binding,RNA polymerase II cis-regulatory region sequence-specific DNA binding,DNA-binding transcription factor activity, RNA polymerase II-specific,DNA binding,protein dimerization activity,nucleus
g10734	GO:0016020	membrane
g10735	GO:0016020	membrane
g10736	GO:0016020	membrane
g10744	GO:0006298,GO:0007129,GO:0007131,GO:0010777,GO:0045143,GO:0051321,GO:0003677,GO:0003690,GO:0005524,GO:0030983,GO:0140664,GO:0000794,GO:0005634,GO:0043073	mismatch repair,homologous chromosome pairing at meiosis,reciprocal meiotic recombination,meiotic mismatch repair involved in reciprocal meiotic recombination,homologous chromosome segregation,meiotic cell cycle,DNA binding,double-stranded DNA binding,ATP binding,mismatched DNA binding,ATP-dependent DNA damage sensor activity,condensed nuclear chromosome,nucleus,germ cell nucleus
g10745	GO:0004672,GO:0005524,GO:0008270,GO:0046872	protein kinase activity,ATP binding,zinc ion binding,metal ion binding
g10746	GO:0006891,GO:0015031,GO:0005794,GO:0016020,GO:0017119	intra-Golgi vesicle-mediated transport,protein transport,Golgi apparatus,membrane,Golgi transport complex
g10747	GO:0006353,GO:0006396,GO:0009616,GO:0009944,GO:0010050,GO:0010267,GO:0010492,GO:0010599,GO:0030422,GO:0031047,GO:0048608,GO:0051214,GO:0051607,GO:0140374,GO:0003676,GO:0003723,GO:0003725,GO:0003727,GO:0004386,GO:0004525,GO:0005524,GO:0008270,GO:0016891,GO:0005634,GO:0005737	DNA-templated transcription termination,RNA processing,RNAi-mediated antiviral immune response,polarity specification of adaxial/abaxial axis,vegetative phase change,ta-siRNA processing,maintenance of shoot apical meristem identity,lsiRNA processing,siRNA processing,regulatory ncRNA-mediated gene silencing,reproductive structure development,RNAi-mediated antiviral immunity against RNA virus,defen…
g10748	GO:0006353,GO:0006396,GO:0009616,GO:0009944,GO:0010050,GO:0010267,GO:0010492,GO:0010599,GO:0030422,GO:0031047,GO:0048608,GO:0051214,GO:0051607,GO:0003723,GO:0004386,GO:0004525,GO:0005524,GO:0005634,GO:0005737	DNA-templated transcription termination,RNA processing,RNAi-mediated antiviral immune response,polarity specification of adaxial/abaxial axis,vegetative phase change,ta-siRNA processing,maintenance of shoot apical meristem identity,lsiRNA processing,siRNA processing,regulatory ncRNA-mediated gene silencing,reproductive structure development,RNAi-mediated antiviral immunity against RNA virus,defen…
g10751	GO:0000723,GO:0006281,GO:0006310,GO:0006508,GO:0032508,GO:0051603,GO:0003678,GO:0004386,GO:0005524,GO:0008234,GO:0016787,GO:0016887,GO:0000502,GO:0005839	telomere maintenance,DNA repair,DNA recombination,proteolysis,DNA duplex unwinding,proteolysis involved in protein catabolic process,DNA helicase activity,helicase activity,ATP binding,cysteine-type peptidase activity,hydrolase activity,ATP hydrolysis activity,proteasome complex,proteasome core complex
g10752	GO:0000723,GO:0006281,GO:0006310,GO:0032508,GO:0003678,GO:0004386,GO:0005524,GO:0016787,GO:0016887	telomere maintenance,DNA repair,DNA recombination,DNA duplex unwinding,DNA helicase activity,helicase activity,ATP binding,hydrolase activity,ATP hydrolysis activity
g10776	GO:0016301	kinase activity
g10779	GO:0006508,GO:0009969,GO:0042546,GO:0071555,GO:0008107,GO:0008234,GO:0016757,GO:0005794,GO:0016020,GO:0032580	proteolysis,xyloglucan biosynthetic process,cell wall biogenesis,cell wall organization,galactoside 2-alpha-L-fucosyltransferase activity,cysteine-type peptidase activity,glycosyltransferase activity,Golgi apparatus,membrane,Golgi cisterna membrane
g10781	GO:0004672,GO:0005524,GO:0008270,GO:0046872	protein kinase activity,ATP binding,zinc ion binding,metal ion binding
g10782	GO:0080037,GO:2000762,GO:0016301,GO:0005829	negative regulation of cytokinin-activated signaling pathway,regulation of phenylpropanoid metabolic process,kinase activity,cytosol
g10783	GO:0004672,GO:0005524,GO:0008270,GO:0046872	protein kinase activity,ATP binding,zinc ion binding,metal ion binding
g10784	GO:0008270,GO:0046872,GO:0016020	zinc ion binding,metal ion binding,membrane
g10785	GO:0032196	transposition
g10788	GO:0016020	membrane
g10791	GO:0006081,GO:0004029,GO:0016491,GO:0016620,GO:0005737,GO:0016020	cellular aldehyde metabolic process,aldehyde dehydrogenase (NAD+) activity,oxidoreductase activity,oxidoreductase activity, acting on the aldehyde or oxo group of donors, NAD or NADP as acceptor,cytoplasm,membrane
g10792	GO:0006278,GO:0003676,GO:0003964,GO:0008270,GO:0046872,GO:0005634,GO:0043231	RNA-templated DNA biosynthetic process,nucleic acid binding,RNA-directed DNA polymerase activity,zinc ion binding,metal ion binding,nucleus,intracellular membrane-bounded organelle
g10796	GO:0006406,GO:0003723,GO:0003729,GO:0005634	mRNA export from nucleus,RNA binding,mRNA binding,nucleus
g10797	GO:0007076,GO:0030261,GO:0051301,GO:0000793,GO:0000796,GO:0005694,GO:0005737	mitotic chromosome condensation,chromosome condensation,cell division,condensed chromosome,condensin complex,chromosome,cytoplasm
g10821	GO:0006355,GO:0003700,GO:0016874,GO:0043565	regulation of DNA-templated transcription,DNA-binding transcription factor activity,ligase activity,sequence-specific DNA binding
g10822	GO:0006355,GO:0003700,GO:0016874,GO:0043565	regulation of DNA-templated transcription,DNA-binding transcription factor activity,ligase activity,sequence-specific DNA binding
g10823	GO:0033617,GO:0005746,GO:0016020	mitochondrial cytochrome c oxidase assembly,mitochondrial respirasome,membrane
g10825	GO:0006355,GO:0006508,GO:0004672,GO:0005524,GO:0008234,GO:0008270,GO:0016301,GO:0046872,GO:0005634,GO:0016020	regulation of DNA-templated transcription,proteolysis,protein kinase activity,ATP binding,cysteine-type peptidase activity,zinc ion binding,kinase activity,metal ion binding,nucleus,membrane
g10826	GO:0006278,GO:0051762,GO:0003676,GO:0003824,GO:0003964,GO:0004523,GO:0009975,GO:0016020	RNA-templated DNA biosynthetic process,sesquiterpene biosynthetic process,nucleic acid binding,catalytic activity,RNA-directed DNA polymerase activity,RNA-DNA hybrid ribonuclease activity,cyclase activity,membrane
g10827	GO:0003824	catalytic activity
g10828	GO:0005975,GO:0004134,GO:0016740,GO:0102500	carbohydrate metabolic process,4-alpha-glucanotransferase activity,transferase activity,beta-maltose 4-alpha-glucanotransferase activity
g10829	GO:0000723,GO:0006260,GO:0006281,GO:0006310,GO:0032508,GO:0003677,GO:0003678,GO:0004386,GO:0005524,GO:0016787	telomere maintenance,DNA replication,DNA repair,DNA recombination,DNA duplex unwinding,DNA binding,DNA helicase activity,helicase activity,ATP binding,hydrolase activity
g10830	GO:0009791,GO:0003677,GO:0046872,GO:0046983,GO:0005634	post-embryonic development,DNA binding,metal ion binding,protein dimerization activity,nucleus
g10831	GO:0008270,GO:0046872	zinc ion binding,metal ion binding
g10832	GO:0006355,GO:0003700,GO:0046983	regulation of DNA-templated transcription,DNA-binding transcription factor activity,protein dimerization activity
g10834	GO:0009658,GO:1901259,GO:0003729,GO:0009507	chloroplast organization,chloroplast rRNA processing,mRNA binding,chloroplast
g10835	GO:0006397,GO:0010019,GO:0031930,GO:0140053,GO:0003729,GO:0005737,GO:0005739,GO:0009507	mRNA processing,chloroplast-nucleus signaling pathway,mitochondria-nucleus signaling pathway,mitochondrial gene expression,mRNA binding,cytoplasm,mitochondrion,chloroplast
g10836	GO:0032259,GO:0008168,GO:0016279,GO:0030785,GO:0009507	methylation,methyltransferase activity,protein-lysine N-methyltransferase activity,[ribulose-bisphosphate carboxylase]-lysine N-methyltransferase activity,chloroplast
g10837	GO:0006364,GO:0003677,GO:0003755,GO:0005634	rRNA processing,DNA binding,peptidyl-prolyl cis-trans isomerase activity,nucleus
g10839	GO:0006457,GO:0008270,GO:0046872,GO:0051082,GO:0005737,GO:0016020	protein folding,zinc ion binding,metal ion binding,unfolded protein binding,cytoplasm,membrane
g10840	GO:0003676,GO:0008270	nucleic acid binding,zinc ion binding
g10841	GO:0006869,GO:0005319,GO:0005543,GO:0009706	lipid transport,lipid transporter activity,phospholipid binding,chloroplast inner membrane
g10877	GO:0006355,GO:0048437,GO:0048510,GO:0008270,GO:0043565,GO:0046872	regulation of DNA-templated transcription,floral organ development,regulation of timing of transition from vegetative to reproductive phase,zinc ion binding,sequence-specific DNA binding,metal ion binding
g10878	GO:0032196	transposition
g10879	GO:0006357,GO:0030154,GO:0051726,GO:2000134,GO:0000977,GO:0000785,GO:0005634,GO:0005667	regulation of transcription by RNA polymerase II,cell differentiation,regulation of cell cycle,negative regulation of G1/S transition of mitotic cell cycle,RNA polymerase II transcription regulatory region sequence-specific DNA binding,chromatin,nucleus,transcription regulator complex
g10880	GO:0005507,GO:0016491	copper ion binding,oxidoreductase activity
g10882	GO:0000723,GO:0006281,GO:0006310,GO:0032508,GO:0003678,GO:0004386,GO:0005524,GO:0016787,GO:0016887	telomere maintenance,DNA repair,DNA recombination,DNA duplex unwinding,DNA helicase activity,helicase activity,ATP binding,hydrolase activity,ATP hydrolysis activity
g10883	GO:0009055,GO:0005886,GO:0016020	electron transfer activity,plasma membrane,membrane
g10884	GO:0016020	membrane
g10885	GO:0004672,GO:0004674,GO:0005524,GO:0016301,GO:0016020	protein kinase activity,protein serine/threonine kinase activity,ATP binding,kinase activity,membrane
g10887	GO:0043161,GO:0031593,GO:0043130,GO:0070628,GO:0005654,GO:0005829,GO:0005840	proteasome-mediated ubiquitin-dependent protein catabolic process,polyubiquitin modification-dependent protein binding,ubiquitin binding,proteasome binding,nucleoplasm,cytosol,ribosome
g10888	GO:0006355,GO:0003677,GO:0003700,GO:0043565,GO:0046983,GO:0005634	regulation of DNA-templated transcription,DNA binding,DNA-binding transcription factor activity,sequence-specific DNA binding,protein dimerization activity,nucleus
g10889	GO:0006090,GO:0006108,GO:0004470,GO:0004473,GO:0016491,GO:0016616,GO:0046872,GO:0051287,GO:0009507	pyruvate metabolic process,malate metabolic process,malic enzyme activity,malate dehydrogenase (decarboxylating) (NADP+) activity,oxidoreductase activity,oxidoreductase activity, acting on the CH-OH group of donors, NAD or NADP as acceptor,metal ion binding,NAD binding,chloroplast
g10890	GO:0015020,GO:0016757,GO:0005634,GO:0005737,GO:0016020	glucuronosyltransferase activity,glycosyltransferase activity,nucleus,cytoplasm,membrane
g10892	GO:0006355,GO:0008270,GO:0046872,GO:0005634	regulation of DNA-templated transcription,zinc ion binding,metal ion binding,nucleus
g10893	GO:0045489,GO:0071555,GO:0008270,GO:0016757,GO:0046872,GO:0047262,GO:0000139,GO:0005794,GO:0016020	pectin biosynthetic process,cell wall organization,zinc ion binding,glycosyltransferase activity,metal ion binding,polygalacturonate 4-alpha-galacturonosyltransferase activity,Golgi membrane,Golgi apparatus,membrane
g10894	GO:0031146,GO:0019005	SCF-dependent proteasomal ubiquitin-dependent protein catabolic process,SCF ubiquitin ligase complex
g10895	GO:0003676,GO:0003824,GO:0008270	nucleic acid binding,catalytic activity,zinc ion binding
g10896	GO:0006284,GO:0003824,GO:0003906,GO:0008081,GO:0008311,GO:0005634	base-excision repair,catalytic activity,DNA-(apurinic or apyrimidinic site) endonuclease activity,phosphoric diester hydrolase activity,double-stranded DNA 3'-5' DNA exonuclease activity,nucleus
g10897	GO:0005634	nucleus
g10899	GO:0006355,GO:0003677,GO:0005634	regulation of DNA-templated transcription,DNA binding,nucleus
g10901	GO:0008270,GO:0046872	zinc ion binding,metal ion binding
g10902	GO:0044772,GO:0051301,GO:0016538,GO:0000307,GO:0005634,GO:0005737,GO:0097124	mitotic cell cycle phase transition,cell division,cyclin-dependent protein serine/threonine kinase regulator activity,cyclin-dependent protein kinase holoenzyme complex,nucleus,cytoplasm,cyclin A2-CDK2 complex
g10903	GO:0045454,GO:0009507	cell redox homeostasis,chloroplast
g10905	GO:0006368,GO:0006414,GO:0000993,GO:0003746,GO:0046872,GO:0005634,GO:0008023	transcription elongation by RNA polymerase II,translational elongation,RNA polymerase II complex binding,translation elongation factor activity,metal ion binding,nucleus,transcription elongation factor complex
g10908	GO:0001556,GO:0001649,GO:0006334,GO:0006997,GO:0007283,GO:0007286,GO:0007338,GO:0007566,GO:0008283,GO:0008584,GO:0009303,GO:0030307,GO:0031508,GO:0031509,GO:0032200,GO:0035264,GO:0042692,GO:0048477,GO:0090230,GO:1902340,GO:0000978,GO:0000979,GO:0003677,GO:0005515,GO:0030527,GO:0031492,GO:0046982,GO:0000775,GO:0000781,GO:0000785,GO:0000786,GO:0000939,GO:0001740,GO:0005576,GO:0005634,GO:0005654,GO:…	oocyte maturation,osteoblast differentiation,nucleosome assembly,nucleus organization,spermatogenesis,spermatid development,single fertilization,embryo implantation,cell population proliferation,male gonad development,rRNA transcription,positive regulation of cell growth,pericentric heterochromatin formation,subtelomeric heterochromatin formation,telomere organization,multicellular organism growt…
g10911	GO:0016020	membrane
g10914	GO:0006629,GO:0006644,GO:0007007,GO:0035965,GO:0008374,GO:0016746,GO:0047184,GO:0005739,GO:0005741,GO:0005743,GO:0016020,GO:0031966	lipid metabolic process,phospholipid metabolic process,inner mitochondrial membrane organization,cardiolipin acyl-chain remodeling,O-acyltransferase activity,acyltransferase activity,1-acylglycerophosphocholine O-acyltransferase activity,mitochondrion,mitochondrial outer membrane,mitochondrial inner membrane,membrane,mitochondrial membrane
g10916	GO:0006396,GO:0009409,GO:0009451,GO:0032259,GO:0070475,GO:0003729,GO:0008168,GO:0008173,GO:0008757,GO:0070041	RNA processing,response to cold,RNA modification,methylation,rRNA base methylation,mRNA binding,methyltransferase activity,RNA methyltransferase activity,S-adenosylmethionine-dependent methyltransferase activity,rRNA (uridine-C5-)-methyltransferase activity
g10917	GO:0006355,GO:0008270,GO:0046872,GO:0005634	regulation of DNA-templated transcription,zinc ion binding,metal ion binding,nucleus
g10918	GO:0003676,GO:0008270,GO:0046872	nucleic acid binding,zinc ion binding,metal ion binding
g10920	GO:0006139,GO:0003676,GO:0004518,GO:0004527,GO:0008408,GO:0016740,GO:0005634,GO:0005737,GO:0016020	nucleobase-containing compound metabolic process,nucleic acid binding,nuclease activity,exonuclease activity,3'-5' exonuclease activity,transferase activity,nucleus,cytoplasm,membrane
g10921	GO:0003677,GO:0046872,GO:0046983,GO:0005634	DNA binding,metal ion binding,protein dimerization activity,nucleus
g10922	GO:0006139,GO:0003676,GO:0004518,GO:0004527,GO:0008408,GO:0005634,GO:0005737,GO:0016020	nucleobase-containing compound metabolic process,nucleic acid binding,nuclease activity,exonuclease activity,3'-5' exonuclease activity,nucleus,cytoplasm,membrane
g10923	GO:0009704,GO:0071277,GO:0090333,GO:0016020	de-etiolation,cellular response to calcium ion,regulation of stomatal closure,membrane
g10924	GO:0005576,GO:0005886	extracellular region,plasma membrane
g10925	GO:0006508,GO:0008234,GO:0016020	proteolysis,cysteine-type peptidase activity,membrane
g11042	GO:0000398,GO:0032259,GO:0008168,GO:0017070,GO:0030621,GO:0046540	mRNA splicing, via spliceosome,methylation,methyltransferase activity,U6 snRNA binding,U4 snRNA binding,U4/U6 x U5 tri-snRNP complex
g11043	GO:0005975,GO:0004672,GO:0004674,GO:0005524,GO:0016301,GO:0016020	carbohydrate metabolic process,protein kinase activity,protein serine/threonine kinase activity,ATP binding,kinase activity,membrane
g11045	GO:0008270,GO:0046872,GO:0016020	zinc ion binding,metal ion binding,membrane
g11048	GO:0008270,GO:0046872	zinc ion binding,metal ion binding
g11050	GO:0006281,GO:0006284,GO:0003677,GO:0003824,GO:0003906,GO:0004518,GO:0004519,GO:0008081,GO:0008311,GO:0046872,GO:0005634	DNA repair,base-excision repair,DNA binding,catalytic activity,DNA-(apurinic or apyrimidinic site) endonuclease activity,nuclease activity,endonuclease activity,phosphoric diester hydrolase activity,double-stranded DNA 3'-5' DNA exonuclease activity,metal ion binding,nucleus
g1173	GO:0006355,GO:0008270,GO:0046872,GO:0005634	regulation of DNA-templated transcription,zinc ion binding,metal ion binding,nucleus
g1174	GO:0045892,GO:0003714,GO:0005634	negative regulation of DNA-templated transcription,transcription corepressor activity,nucleus
g1177	GO:0032196	transposition
g1178	GO:0032196	transposition
g1180	GO:0016567	protein ubiquitination
g11801	GO:0002181,GO:0006412,GO:0016567,GO:0019941,GO:0042254,GO:0003729,GO:0003735,GO:0031386,GO:0031625,GO:0005634,GO:0005730,GO:0005737,GO:0005829,GO:0005840,GO:0022625,GO:1990904	cytoplasmic translation,translation,protein ubiquitination,modification-dependent protein catabolic process,ribosome biogenesis,mRNA binding,structural constituent of ribosome,protein tag activity,ubiquitin protein ligase binding,nucleus,nucleolus,cytoplasm,cytosol,ribosome,cytosolic large ribosomal subunit,ribonucleoprotein complex
g11802	GO:0003333,GO:0006865,GO:1902475,GO:0015179,GO:0016020,GO:0031090	amino acid transmembrane transport,amino acid transport,L-alpha-amino acid transmembrane transport,L-amino acid transmembrane transporter activity,membrane,organelle membrane
g11803	GO:0008270,GO:0046872	zinc ion binding,metal ion binding
g11804	GO:0004672,GO:0004674,GO:0005524,GO:0016301,GO:0005794,GO:0016020	protein kinase activity,protein serine/threonine kinase activity,ATP binding,kinase activity,Golgi apparatus,membrane
g11806	GO:0016301	kinase activity
g1182	GO:0010073,GO:0048507	meristem maintenance,meristem development
g1183	GO:0032196	transposition
g11839	GO:0055085,GO:0003824,GO:0022857,GO:0016020	transmembrane transport,catalytic activity,transmembrane transporter activity,membrane
g11840	GO:0016567,GO:0070534,GO:0004842,GO:0061630,GO:0005634	protein ubiquitination,protein K63-linked ubiquitination,ubiquitin-protein transferase activity,ubiquitin protein ligase activity,nucleus
g11843	GO:0005509,GO:0016020	calcium ion binding,membrane
g11844	GO:0006099,GO:0006108,GO:0016491,GO:0030060,GO:0005737,GO:0005739	tricarboxylic acid cycle,malate metabolic process,oxidoreductase activity,L-malate dehydrogenase (NAD+) activity,cytoplasm,mitochondrion
g11845	GO:0006099,GO:0006108,GO:0016491,GO:0030060,GO:0005737,GO:0005739	tricarboxylic acid cycle,malate metabolic process,oxidoreductase activity,L-malate dehydrogenase (NAD+) activity,cytoplasm,mitochondrion
g11846	GO:0006665,GO:0046513,GO:0016740,GO:0016780,GO:0033188,GO:0047493,GO:0000139,GO:0005789,GO:0005886,GO:0016020	sphingolipid metabolic process,ceramide biosynthetic process,transferase activity,phosphotransferase activity, for other substituted phosphate groups,sphingomyelin synthase activity,ceramide cholinephosphotransferase activity,Golgi membrane,endoplasmic reticulum membrane,plasma membrane,membrane
g1186	GO:0006278,GO:0003824,GO:0003964	RNA-templated DNA biosynthetic process,catalytic activity,RNA-directed DNA polymerase activity
g1187	GO:0006355,GO:0008270,GO:0046872,GO:0005634,GO:0016020	regulation of DNA-templated transcription,zinc ion binding,metal ion binding,nucleus,membrane
g1191	GO:0032196,GO:0043531	transposition,ADP binding
g1195	GO:0006614,GO:0006617,GO:0008312,GO:0005737,GO:0005786,GO:0048500	SRP-dependent cotranslational protein targeting to membrane,SRP-dependent cotranslational protein targeting to membrane, signal sequence recognition,7S RNA binding,cytoplasm,signal recognition particle, endoplasmic reticulum targeting,signal recognition particle
g1196	GO:0006614,GO:0006617,GO:0008312,GO:0005737,GO:0005786,GO:0048500	SRP-dependent cotranslational protein targeting to membrane,SRP-dependent cotranslational protein targeting to membrane, signal sequence recognition,7S RNA binding,cytoplasm,signal recognition particle, endoplasmic reticulum targeting,signal recognition particle
g1198	GO:0006355,GO:0015074,GO:0080142,GO:0003676,GO:0003677,GO:0003700,GO:0003824,GO:0005516,GO:0008270,GO:0043565,GO:0046872,GO:0005634,GO:0005689	regulation of DNA-templated transcription,DNA integration,regulation of salicylic acid biosynthetic process,nucleic acid binding,DNA binding,DNA-binding transcription factor activity,catalytic activity,calmodulin binding,zinc ion binding,sequence-specific DNA binding,metal ion binding,nucleus,U12-type spliceosomal complex
g1199	GO:0032196	transposition
g1200	GO:0006281,GO:0006284,GO:0003824,GO:0003906,GO:0004518,GO:0008081,GO:0008311,GO:0005634	DNA repair,base-excision repair,catalytic activity,DNA-(apurinic or apyrimidinic site) endonuclease activity,nuclease activity,phosphoric diester hydrolase activity,double-stranded DNA 3'-5' DNA exonuclease activity,nucleus
g1201	GO:0008270,GO:0046872	zinc ion binding,metal ion binding
g1203	GO:0000398,GO:0006397,GO:0008380,GO:0003924,GO:0005525,GO:0030623,GO:0005634,GO:0005829,GO:0016020,GO:0046540,GO:0071007,GO:1990904	mRNA splicing, via spliceosome,mRNA processing,RNA splicing,GTPase activity,GTP binding,U5 snRNA binding,nucleus,cytosol,membrane,U4/U6 x U5 tri-snRNP complex,U2-type catalytic step 2 spliceosome,ribonucleoprotein complex
g1204	GO:0000390,GO:0003676,GO:0003723,GO:0003724,GO:0004386,GO:0005524,GO:0008270,GO:0016740,GO:0016746,GO:0016787,GO:0046872,GO:0140096,GO:0071013	spliceosomal complex disassembly,nucleic acid binding,RNA binding,RNA helicase activity,helicase activity,ATP binding,zinc ion binding,transferase activity,acyltransferase activity,hydrolase activity,metal ion binding,catalytic activity, acting on a protein,catalytic step 2 spliceosome
g1205	GO:0044772,GO:0051301,GO:0016538,GO:0000307,GO:0005634,GO:0005737	mitotic cell cycle phase transition,cell division,cyclin-dependent protein serine/threonine kinase regulator activity,cyclin-dependent protein kinase holoenzyme complex,nucleus,cytoplasm
g1206	GO:0044772,GO:0051301,GO:0016538,GO:0000307,GO:0005634,GO:0005737	mitotic cell cycle phase transition,cell division,cyclin-dependent protein serine/threonine kinase regulator activity,cyclin-dependent protein kinase holoenzyme complex,nucleus,cytoplasm
g1207	GO:0006281,GO:0003676,GO:0003677,GO:0003824,GO:0004519,GO:0008270	DNA repair,nucleic acid binding,DNA binding,catalytic activity,endonuclease activity,zinc ion binding
g1209	GO:0016020	membrane
g1210	GO:0006412,GO:0003735,GO:0005840,GO:1990904	translation,structural constituent of ribosome,ribosome,ribonucleoprotein complex
g1211	GO:0005978,GO:0019252,GO:0005524,GO:0008878,GO:0016779,GO:0005829,GO:0009501,GO:0009507,GO:0010170	glycogen biosynthetic process,starch biosynthetic process,ATP binding,glucose-1-phosphate adenylyltransferase activity,nucleotidyltransferase activity,cytosol,amyloplast,chloroplast,glucose-1-phosphate adenylyltransferase complex
g1212	GO:0016020	membrane
g12130	GO:0006857,GO:0055085,GO:0022857,GO:0016020	oligopeptide transport,transmembrane transport,transmembrane transporter activity,membrane
g1214	GO:0031047,GO:0060255,GO:0080188	regulatory ncRNA-mediated gene silencing,regulation of macromolecule metabolic process,gene silencing by siRNA-directed DNA methylation
g1216	GO:0016020	membrane
g1217	GO:0032196	transposition
g1220	GO:0008270,GO:0046872,GO:0016020	zinc ion binding,metal ion binding,membrane
g1221	GO:0006357,GO:0032786,GO:0055085,GO:0016538,GO:0022857,GO:0061575,GO:0005634,GO:0008024,GO:0016020	regulation of transcription by RNA polymerase II,positive regulation of DNA-templated transcription, elongation,transmembrane transport,cyclin-dependent protein serine/threonine kinase regulator activity,transmembrane transporter activity,cyclin-dependent protein serine/threonine kinase activator activity,nucleus,cyclin/CDK positive transcription elongation factor complex,membrane
g1222	GO:0000209,GO:0006511,GO:0004842,GO:0016740,GO:0005634,GO:0009507,GO:0016020	protein polyubiquitination,ubiquitin-dependent protein catabolic process,ubiquitin-protein transferase activity,transferase activity,nucleus,chloroplast,membrane
g12224	GO:0034220,GO:0015276,GO:0038023,GO:0005886,GO:0016020	monoatomic ion transmembrane transport,ligand-gated monoatomic ion channel activity,signaling receptor activity,plasma membrane,membrane
g12225	GO:0034220,GO:0015276,GO:0038023,GO:0005886,GO:0016020	monoatomic ion transmembrane transport,ligand-gated monoatomic ion channel activity,signaling receptor activity,plasma membrane,membrane
g12226	GO:0006355,GO:0006357,GO:0000981,GO:0003677,GO:0003700,GO:0005634	regulation of DNA-templated transcription,regulation of transcription by RNA polymerase II,DNA-binding transcription factor activity, RNA polymerase II-specific,DNA binding,DNA-binding transcription factor activity,nucleus
g12227	GO:0004672,GO:0004674,GO:0005524,GO:0016301,GO:0016020	protein kinase activity,protein serine/threonine kinase activity,ATP binding,kinase activity,membrane
g12228	GO:0006355,GO:0006357,GO:0000981,GO:0003677,GO:0003700,GO:0005634	regulation of DNA-templated transcription,regulation of transcription by RNA polymerase II,DNA-binding transcription factor activity, RNA polymerase II-specific,DNA binding,DNA-binding transcription factor activity,nucleus
g12231	GO:0000723,GO:0006281,GO:0006310,GO:0032508,GO:0003678,GO:0004386,GO:0005524,GO:0016787,GO:0016887	telomere maintenance,DNA repair,DNA recombination,DNA duplex unwinding,DNA helicase activity,helicase activity,ATP binding,hydrolase activity,ATP hydrolysis activity
g12232	GO:0004672,GO:0004713,GO:0005524,GO:0016301,GO:0005886	protein kinase activity,protein tyrosine kinase activity,ATP binding,kinase activity,plasma membrane
g12233	GO:0010073,GO:0048507	meristem maintenance,meristem development
g12234	GO:0003677,GO:0046872,GO:0046983,GO:0005634	DNA binding,metal ion binding,protein dimerization activity,nucleus
g12235	GO:0046983	protein dimerization activity
g12236	GO:0016567	protein ubiquitination
g12237	GO:0008061	chitin binding
g12238	GO:0048544,GO:0051707,GO:0004672,GO:0004674,GO:0005524,GO:0106310,GO:0016020	recognition of pollen,response to other organism,protein kinase activity,protein serine/threonine kinase activity,ATP binding,protein serine kinase activity,membrane
g12239	GO:0006508,GO:0004181,GO:0008270,GO:0005615,GO:0016020	proteolysis,metallocarboxypeptidase activity,zinc ion binding,extracellular space,membrane
g12241	GO:0003676,GO:0004523	nucleic acid binding,RNA-DNA hybrid ribonuclease activity
g12242	GO:0006310,GO:0006313,GO:0032196,GO:0003677,GO:0004803,GO:0008270,GO:0046872	DNA recombination,DNA transposition,transposition,DNA binding,transposase activity,zinc ion binding,metal ion binding
g12243	GO:0006310,GO:0006313,GO:0032196,GO:0003677,GO:0004803,GO:0008270,GO:0046872	DNA recombination,DNA transposition,transposition,DNA binding,transposase activity,zinc ion binding,metal ion binding
g12244	GO:0004672,GO:0004674,GO:0005524,GO:0016301,GO:0016020	protein kinase activity,protein serine/threonine kinase activity,ATP binding,kinase activity,membrane
g12245	GO:0004672,GO:0004674,GO:0005524,GO:0016301,GO:0016020	protein kinase activity,protein serine/threonine kinase activity,ATP binding,kinase activity,membrane
g12246	GO:1990937,GO:0016413,GO:0016740,GO:1990538,GO:0000139,GO:0005794,GO:0016020	xylan acetylation,O-acetyltransferase activity,transferase activity,xylan O-acetyltransferase activity,Golgi membrane,Golgi apparatus,membrane
g12247	GO:0004672,GO:0004674,GO:0005524	protein kinase activity,protein serine/threonine kinase activity,ATP binding
g12248	GO:0004672,GO:0004674,GO:0005524	protein kinase activity,protein serine/threonine kinase activity,ATP binding
g1250	GO:0008270,GO:0046872	zinc ion binding,metal ion binding
g1251	GO:0010073,GO:0048507	meristem maintenance,meristem development
g1253	GO:0006401,GO:0032299	RNA catabolic process,ribonuclease H2 complex
g1254	GO:0051707,GO:0098542,GO:0004672,GO:0004674,GO:0005524,GO:0016301,GO:0030246,GO:0005886,GO:0016020	response to other organism,defense response to other organism,protein kinase activity,protein serine/threonine kinase activity,ATP binding,kinase activity,carbohydrate binding,plasma membrane,membrane
g1256	GO:0044772,GO:0051301,GO:0016538,GO:0000307,GO:0005634,GO:0005737	mitotic cell cycle phase transition,cell division,cyclin-dependent protein serine/threonine kinase regulator activity,cyclin-dependent protein kinase holoenzyme complex,nucleus,cytoplasm
g1257	GO:0005840	ribosome
g1259	GO:0003993	acid phosphatase activity
g1260	GO:0005634	nucleus
g12794	GO:0035556,GO:0004672,GO:0004674,GO:0004683,GO:0004713,GO:0005509,GO:0005516,GO:0005524,GO:0009931,GO:0016301,GO:0046872,GO:0005634,GO:0005737,GO:0005886	intracellular signal transduction,protein kinase activity,protein serine/threonine kinase activity,calmodulin-dependent protein kinase activity,protein tyrosine kinase activity,calcium ion binding,calmodulin binding,ATP binding,calcium-dependent protein serine/threonine kinase activity,kinase activity,metal ion binding,nucleus,cytoplasm,plasma membrane
g12796	GO:0000723,GO:0006281,GO:0006310,GO:0032508,GO:0003678,GO:0004386,GO:0005524,GO:0016787,GO:0016887	telomere maintenance,DNA repair,DNA recombination,DNA duplex unwinding,DNA helicase activity,helicase activity,ATP binding,hydrolase activity,ATP hydrolysis activity
g12798	GO:0000723,GO:0006260,GO:0006281,GO:0006310,GO:0032508,GO:0003678,GO:0004386,GO:0005524,GO:0016787,GO:0016887,GO:0005657	telomere maintenance,DNA replication,DNA repair,DNA recombination,DNA duplex unwinding,DNA helicase activity,helicase activity,ATP binding,hydrolase activity,ATP hydrolysis activity,replication fork
g12801	GO:0032196	transposition
g12803	GO:0003676,GO:0008270,GO:0046872	nucleic acid binding,zinc ion binding,metal ion binding
g12804	GO:0010073,GO:0048507	meristem maintenance,meristem development
g12805	GO:0008270,GO:0046872,GO:0016020	zinc ion binding,metal ion binding,membrane
g12807	GO:0006508,GO:0008234	proteolysis,cysteine-type peptidase activity
g12810	GO:0048544,GO:0051707,GO:0004672,GO:0004674,GO:0005524,GO:0030246,GO:0106310,GO:0016020	recognition of pollen,response to other organism,protein kinase activity,protein serine/threonine kinase activity,ATP binding,carbohydrate binding,protein serine kinase activity,membrane
g13086	GO:0006508,GO:0016926,GO:0008233,GO:0008234,GO:0016929,GO:0005634	proteolysis,protein desumoylation,peptidase activity,cysteine-type peptidase activity,deSUMOylase activity,nucleus
g13087	GO:0007018,GO:0003777,GO:0005524,GO:0008017,GO:0005874,GO:0016020	microtubule-based movement,microtubule motor activity,ATP binding,microtubule binding,microtubule,membrane
g13089	GO:0003723,GO:0004386,GO:0016787	RNA binding,helicase activity,hydrolase activity
g13090	GO:1990072	TRAPPIII protein complex
g13092	GO:0016020	membrane
g13365	GO:0042802,GO:0005737,GO:0009536	identical protein binding,cytoplasm,plastid
g13366	GO:0006278,GO:0006952,GO:0098542,GO:0003964,GO:0016887,GO:0043531	RNA-templated DNA biosynthetic process,defense response,defense response to other organism,RNA-directed DNA polymerase activity,ATP hydrolysis activity,ADP binding
g13467	GO:0006355,GO:0006357,GO:0045893,GO:0000981,GO:0003677,GO:0003700,GO:0043565,GO:0005634	regulation of DNA-templated transcription,regulation of transcription by RNA polymerase II,positive regulation of DNA-templated transcription,DNA-binding transcription factor activity, RNA polymerase II-specific,DNA binding,DNA-binding transcription factor activity,sequence-specific DNA binding,nucleus
g13468	GO:0006817,GO:0055085,GO:0015293,GO:0022857,GO:0016020	phosphate ion transport,transmembrane transport,symporter activity,transmembrane transporter activity,membrane
g13469	GO:0004857	enzyme inhibitor activity
g13470	GO:0051983	regulation of chromosome segregation
g13471	GO:0031146,GO:0019005	SCF-dependent proteasomal ubiquitin-dependent protein catabolic process,SCF ubiquitin ligase complex
g13472	GO:0031146,GO:0005737,GO:0019005	SCF-dependent proteasomal ubiquitin-dependent protein catabolic process,cytoplasm,SCF ubiquitin ligase complex
g13473	GO:0006511,GO:0016567,GO:0016740,GO:0046872,GO:0061630,GO:0005737	ubiquitin-dependent protein catabolic process,protein ubiquitination,transferase activity,metal ion binding,ubiquitin protein ligase activity,cytoplasm
g13474	GO:0007064,GO:0034976,GO:0048364,GO:0090351,GO:0004596,GO:0008080,GO:0016746,GO:0016747,GO:0052858,GO:0005634,GO:0005737,GO:0005783,GO:0005829,GO:0031415	mitotic sister chromatid cohesion,response to endoplasmic reticulum stress,root development,seedling development,peptide alpha-N-acetyltransferase activity,N-acetyltransferase activity,acyltransferase activity,acyltransferase activity, transferring groups other than amino-acyl groups,peptidyl-lysine acetyltransferase activity,nucleus,cytoplasm,endoplasmic reticulum,cytosol,NatA complex
g13475	GO:0007064,GO:0034976,GO:0048364,GO:0090351,GO:0004596,GO:0008080,GO:0016746,GO:0016747,GO:0052858,GO:0005634,GO:0005737,GO:0005783,GO:0005829,GO:0031415	mitotic sister chromatid cohesion,response to endoplasmic reticulum stress,root development,seedling development,peptide alpha-N-acetyltransferase activity,N-acetyltransferase activity,acyltransferase activity,acyltransferase activity, transferring groups other than amino-acyl groups,peptidyl-lysine acetyltransferase activity,nucleus,cytoplasm,endoplasmic reticulum,cytosol,NatA complex
g13477	GO:0000492,GO:0006281,GO:0006310,GO:0006338,GO:0006357,GO:0032508,GO:0003678,GO:0004386,GO:0005524,GO:0008094,GO:0009378,GO:0016787,GO:0016887,GO:0000812,GO:0005634,GO:0031011,GO:0035267,GO:0097255	box C/D snoRNP assembly,DNA repair,DNA recombination,chromatin remodeling,regulation of transcription by RNA polymerase II,DNA duplex unwinding,DNA helicase activity,helicase activity,ATP binding,ATP-dependent activity, acting on DNA,four-way junction helicase activity,hydrolase activity,ATP hydrolysis activity,Swr1 complex,nucleus,Ino80 complex,NuA4 histone acetyltransferase complex,R2TP complex
g13479	GO:0008967,GO:0016787,GO:0016791,GO:0046872	phosphoglycolate phosphatase activity,hydrolase activity,phosphatase activity,metal ion binding
g13481	GO:0006355,GO:0006357,GO:0034605,GO:0000978,GO:0003677,GO:0003700,GO:0043565,GO:0005634	regulation of DNA-templated transcription,regulation of transcription by RNA polymerase II,cellular response to heat,RNA polymerase II cis-regulatory region sequence-specific DNA binding,DNA binding,DNA-binding transcription factor activity,sequence-specific DNA binding,nucleus
g13561	GO:0006351,GO:0006366,GO:0001055,GO:0003677,GO:0003899,GO:0046983,GO:0000428,GO:0005665	DNA-templated transcription,transcription by RNA polymerase II,RNA polymerase II activity,DNA binding,DNA-directed 5'-3' RNA polymerase activity,protein dimerization activity,DNA-directed RNA polymerase complex,RNA polymerase II, core complex
g13562	GO:0005975,GO:0005997,GO:0042732,GO:0046835,GO:0004856,GO:0005524,GO:0016301,GO:0005829	carbohydrate metabolic process,xylulose metabolic process,D-xylose metabolic process,carbohydrate phosphorylation,D-xylulokinase activity,ATP binding,kinase activity,cytosol
g13564	GO:0007076,GO:0030261,GO:0051301,GO:0000793,GO:0000796,GO:0005694,GO:0005737	mitotic chromosome condensation,chromosome condensation,cell division,condensed chromosome,condensin complex,chromosome,cytoplasm
g13743	GO:0009451,GO:0003723,GO:0003729,GO:0009507,GO:0043231	RNA modification,RNA binding,mRNA binding,chloroplast,intracellular membrane-bounded organelle
g13747	GO:0006508,GO:0008234	proteolysis,cysteine-type peptidase activity
g13748	GO:0048544,GO:0051707,GO:0004672,GO:0004674,GO:0005524,GO:0030246,GO:0106310,GO:0016020	recognition of pollen,response to other organism,protein kinase activity,protein serine/threonine kinase activity,ATP binding,carbohydrate binding,protein serine kinase activity,membrane
g13750	GO:0016020	membrane
g13751	GO:0016020	membrane
g13752	GO:0048544,GO:0051707,GO:0004672,GO:0004674,GO:0005524,GO:0016301,GO:0106310,GO:0016020	recognition of pollen,response to other organism,protein kinase activity,protein serine/threonine kinase activity,ATP binding,kinase activity,protein serine kinase activity,membrane
g13754	GO:0003676,GO:0003824,GO:0004523	nucleic acid binding,catalytic activity,RNA-DNA hybrid ribonuclease activity
g13755	GO:0016787,GO:0016788	hydrolase activity,hydrolase activity, acting on ester bonds
g13756	GO:0016787,GO:0016788	hydrolase activity,hydrolase activity, acting on ester bonds
g13829	GO:0003677	DNA binding
g13832	GO:0006952,GO:0050832,GO:0051707,GO:0098542,GO:0043531	defense response,defense response to fungus,response to other organism,defense response to other organism,ADP binding
g13833	GO:0008270,GO:0046872	zinc ion binding,metal ion binding
g13834	GO:0008270,GO:0046872,GO:0016020	zinc ion binding,metal ion binding,membrane
g13835	GO:0006355,GO:0003677,GO:0003700,GO:0043565,GO:0005634	regulation of DNA-templated transcription,DNA binding,DNA-binding transcription factor activity,sequence-specific DNA binding,nucleus
g13836	GO:0004672,GO:0004674,GO:0005524,GO:0016301,GO:0016020	protein kinase activity,protein serine/threonine kinase activity,ATP binding,kinase activity,membrane
g13837	GO:0046872	metal ion binding
g13838	GO:0055085,GO:0005524,GO:0016887,GO:0042626,GO:0140359,GO:0016020	transmembrane transport,ATP binding,ATP hydrolysis activity,ATPase-coupled transmembrane transporter activity,ABC-type transporter activity,membrane
g13839	GO:0055085,GO:0005524,GO:0016887,GO:0042626,GO:0140359,GO:0005886,GO:0016020	transmembrane transport,ATP binding,ATP hydrolysis activity,ATPase-coupled transmembrane transporter activity,ABC-type transporter activity,plasma membrane,membrane
g13901	GO:0003676,GO:0004523	nucleic acid binding,RNA-DNA hybrid ribonuclease activity
g13902	GO:0008270,GO:0046872	zinc ion binding,metal ion binding
g13903	GO:0003676,GO:0008270,GO:0046872	nucleic acid binding,zinc ion binding,metal ion binding
g13904	GO:0016567,GO:0004497,GO:0005506,GO:0016705,GO:0016740,GO:0020037,GO:0046872,GO:0061630,GO:0005737,GO:0016020	protein ubiquitination,monooxygenase activity,iron ion binding,oxidoreductase activity, acting on paired donors, with incorporation or reduction of molecular oxygen,transferase activity,heme binding,metal ion binding,ubiquitin protein ligase activity,cytoplasm,membrane
g13908	GO:0004497,GO:0005506,GO:0016705,GO:0020037,GO:0046872,GO:0016020	monooxygenase activity,iron ion binding,oxidoreductase activity, acting on paired donors, with incorporation or reduction of molecular oxygen,heme binding,metal ion binding,membrane
g13909	GO:0006278,GO:0003676,GO:0003964,GO:0008270,GO:0046872,GO:0005634,GO:0043231	RNA-templated DNA biosynthetic process,nucleic acid binding,RNA-directed DNA polymerase activity,zinc ion binding,metal ion binding,nucleus,intracellular membrane-bounded organelle
g13911	GO:0007166,GO:0004497,GO:0004672,GO:0004674,GO:0005506,GO:0005509,GO:0005524,GO:0016705,GO:0020037,GO:0030247,GO:0005886,GO:0016020	cell surface receptor signaling pathway,monooxygenase activity,protein kinase activity,protein serine/threonine kinase activity,iron ion binding,calcium ion binding,ATP binding,oxidoreductase activity, acting on paired donors, with incorporation or reduction of molecular oxygen,heme binding,polysaccharide binding,plasma membrane,membrane
g13913	GO:0008270,GO:0046872	zinc ion binding,metal ion binding
g13914	GO:0008270,GO:0046872	zinc ion binding,metal ion binding
g14015	GO:0006338,GO:0040029,GO:0004407,GO:0046872,GO:0000118	chromatin remodeling,epigenetic regulation of gene expression,histone deacetylase activity,metal ion binding,histone deacetylase complex
g14016	GO:2000767,GO:0003676,GO:0003727,GO:0003729,GO:0008270,GO:0045182,GO:0005737	positive regulation of cytoplasmic translation,nucleic acid binding,single-stranded RNA binding,mRNA binding,zinc ion binding,translation regulator activity,cytoplasm
g14018	GO:0006412,GO:0006414,GO:0003746,GO:0004364	translation,translational elongation,translation elongation factor activity,glutathione transferase activity
g14105	GO:0098542,GO:0005886,GO:0009506,GO:0016020	defense response to other organism,plasma membrane,plasmodesma,membrane
g14255	GO:0002181,GO:0006412,GO:0003735,GO:0008270,GO:0005840,GO:0022627,GO:1990904	cytoplasmic translation,translation,structural constituent of ribosome,zinc ion binding,ribosome,cytosolic small ribosomal subunit,ribonucleoprotein complex
g14257	GO:0032196	transposition
g14258	GO:0006412,GO:0006420,GO:0006426,GO:0009793,GO:0045995,GO:0004812,GO:0004814,GO:0004820,GO:0005524,GO:0005737,GO:0005739,GO:0005829,GO:0009507,GO:0009570	translation,arginyl-tRNA aminoacylation,glycyl-tRNA aminoacylation,embryo development ending in seed dormancy,regulation of embryonic development,aminoacyl-tRNA ligase activity,arginine-tRNA ligase activity,glycine-tRNA ligase activity,ATP binding,cytoplasm,mitochondrion,cytosol,chloroplast,chloroplast stroma
g14259	GO:0000373,GO:0006397,GO:0008380,GO:0003723,GO:1990904	Group II intron splicing,mRNA processing,RNA splicing,RNA binding,ribonucleoprotein complex
g14264	GO:0006278,GO:0003964	RNA-templated DNA biosynthetic process,RNA-directed DNA polymerase activity
g1432	GO:0006952,GO:0051707,GO:0043531	defense response,response to other organism,ADP binding
g14323	GO:0008270,GO:0046872	zinc ion binding,metal ion binding
g14324	GO:0051225,GO:0008017,GO:0005737,GO:0005880	spindle assembly,microtubule binding,cytoplasm,nuclear microtubule
g14325	GO:0006325,GO:0008194,GO:0016740,GO:0016787,GO:0035251,GO:0046527,GO:0046872,GO:0005634,GO:0005730	chromatin organization,UDP-glycosyltransferase activity,transferase activity,hydrolase activity,UDP-glucosyltransferase activity,glucosyltransferase activity,metal ion binding,nucleus,nucleolus
g14326	GO:0006278,GO:0003676,GO:0003964,GO:0008270,GO:0046872,GO:0005634,GO:0043231	RNA-templated DNA biosynthetic process,nucleic acid binding,RNA-directed DNA polymerase activity,zinc ion binding,metal ion binding,nucleus,intracellular membrane-bounded organelle
g14329	GO:0032196	transposition
g14330	GO:0032196	transposition
g14331	GO:0006281,GO:0003677,GO:0003824,GO:0004519,GO:0016301,GO:0016020	DNA repair,DNA binding,catalytic activity,endonuclease activity,kinase activity,membrane
g14522	GO:0006289,GO:0006338,GO:0004386,GO:0005524,GO:0008094,GO:0016746,GO:0016787,GO:0046872,GO:0140096,GO:0140658,GO:0005634	nucleotide-excision repair,chromatin remodeling,helicase activity,ATP binding,ATP-dependent activity, acting on DNA,acyltransferase activity,hydrolase activity,metal ion binding,catalytic activity, acting on a protein,ATP-dependent chromatin remodeler activity,nucleus
g14523	GO:0043130,GO:0005783	ubiquitin binding,endoplasmic reticulum
g14524	GO:0006334,GO:0030261,GO:0045910,GO:0003677,GO:0003690,GO:0030527,GO:0031492,GO:0000786,GO:0005634,GO:0005694	nucleosome assembly,chromosome condensation,negative regulation of DNA recombination,DNA binding,double-stranded DNA binding,structural constituent of chromatin,nucleosomal DNA binding,nucleosome,nucleus,chromosome
g14525	GO:0000070,GO:0000278,GO:0051382,GO:0000444,GO:0000775,GO:0000776,GO:0005634,GO:0005694	mitotic sister chromatid segregation,mitotic cell cycle,kinetochore assembly,MIS12/MIND type complex,chromosome, centromeric region,kinetochore,nucleus,chromosome
g14526	GO:0000070,GO:0000278,GO:0051382,GO:0000444,GO:0000775,GO:0000776,GO:0005634,GO:0005694	mitotic sister chromatid segregation,mitotic cell cycle,kinetochore assembly,MIS12/MIND type complex,chromosome, centromeric region,kinetochore,nucleus,chromosome
g14527	GO:0000070,GO:0000278,GO:0051382,GO:0000444,GO:0000775,GO:0000776,GO:0005634,GO:0005694	mitotic sister chromatid segregation,mitotic cell cycle,kinetochore assembly,MIS12/MIND type complex,chromosome, centromeric region,kinetochore,nucleus,chromosome
g14529	GO:0006289,GO:0006338,GO:0004386,GO:0005524,GO:0008094,GO:0016787,GO:0046872,GO:0140658,GO:0005634	nucleotide-excision repair,chromatin remodeling,helicase activity,ATP binding,ATP-dependent activity, acting on DNA,hydrolase activity,metal ion binding,ATP-dependent chromatin remodeler activity,nucleus
g14530	GO:0006310,GO:0006313,GO:0032196,GO:0003677,GO:0004803,GO:0008270,GO:0046872	DNA recombination,DNA transposition,transposition,DNA binding,transposase activity,zinc ion binding,metal ion binding
g14531	GO:0015786,GO:0015297,GO:0005793,GO:0005794,GO:0005801,GO:0016020	UDP-glucose transmembrane transport,antiporter activity,endoplasmic reticulum-Golgi intermediate compartment,Golgi apparatus,cis-Golgi network,membrane
g14532	GO:0008270,GO:0046872	zinc ion binding,metal ion binding
g14533	GO:0006508,GO:0009969,GO:0042546,GO:0071555,GO:0008107,GO:0008234,GO:0016757,GO:0005794,GO:0016020,GO:0032580	proteolysis,xyloglucan biosynthetic process,cell wall biogenesis,cell wall organization,galactoside 2-alpha-L-fucosyltransferase activity,cysteine-type peptidase activity,glycosyltransferase activity,Golgi apparatus,membrane,Golgi cisterna membrane
g14534	GO:0007165,GO:0004672,GO:0004674,GO:0005524,GO:0016301,GO:0005737	signal transduction,protein kinase activity,protein serine/threonine kinase activity,ATP binding,kinase activity,cytoplasm
g14535	GO:0008270,GO:0046872	zinc ion binding,metal ion binding
g14794	GO:0006376,GO:0003729,GO:0005685,GO:0016020,GO:0071004	mRNA splice site recognition,mRNA binding,U1 snRNP,membrane,U2-type prespliceosome
g14844	GO:0003729	mRNA binding
g14845	GO:0017004,GO:0055085,GO:0005524,GO:0016887,GO:0022857,GO:0016020	cytochrome complex assembly,transmembrane transport,ATP binding,ATP hydrolysis activity,transmembrane transporter activity,membrane
g14846	GO:0006355,GO:0006357,GO:0000981,GO:0003677,GO:0008289,GO:0005634	regulation of DNA-templated transcription,regulation of transcription by RNA polymerase II,DNA-binding transcription factor activity, RNA polymerase II-specific,DNA binding,lipid binding,nucleus
g14847	GO:0034063,GO:0003723,GO:0003729,GO:0010494	stress granule assembly,RNA binding,mRNA binding,cytoplasmic stress granule
g14848	GO:0044599	AP-5 adaptor complex
g14849	GO:0036094	small molecule binding
g14851	GO:0003723,GO:0003729,GO:0005829	RNA binding,mRNA binding,cytosol
g14852	GO:0016567	protein ubiquitination
g15327	GO:0006885,GO:0098662,GO:1902600,GO:0015297,GO:0009507,GO:0009941,GO:0012505,GO:0016020	regulation of pH,inorganic cation transmembrane transport,proton transmembrane transport,antiporter activity,chloroplast,chloroplast envelope,endomembrane system,membrane
g15328	GO:0000278,GO:0007059,GO:0031110,GO:0051301,GO:0051315,GO:0008017,GO:0000940,GO:0005876,GO:0072686	mitotic cell cycle,chromosome segregation,regulation of microtubule polymerization or depolymerization,cell division,attachment of mitotic spindle microtubules to kinetochore,microtubule binding,outer kinetochore,spindle microtubule,mitotic spindle
g15331	GO:0000723,GO:0006281,GO:0006310,GO:0032508,GO:0003678,GO:0004386,GO:0005524,GO:0016787,GO:0016887	telomere maintenance,DNA repair,DNA recombination,DNA duplex unwinding,DNA helicase activity,helicase activity,ATP binding,hydrolase activity,ATP hydrolysis activity
g15332	GO:0000723,GO:0006281,GO:0006310,GO:0032508,GO:0003678,GO:0004386,GO:0005524,GO:0016787,GO:0016887	telomere maintenance,DNA repair,DNA recombination,DNA duplex unwinding,DNA helicase activity,helicase activity,ATP binding,hydrolase activity,ATP hydrolysis activity
g15334	GO:0016020	membrane
g15335	GO:0003676,GO:0004523	nucleic acid binding,RNA-DNA hybrid ribonuclease activity
g15431	GO:0009910,GO:0045892,GO:0048367	negative regulation of flower development,negative regulation of DNA-templated transcription,shoot system development
g15432	GO:0006952,GO:0051707,GO:0098542,GO:0043531	defense response,response to other organism,defense response to other organism,ADP binding
g15434	GO:0009791,GO:0003677,GO:0046872,GO:0046983,GO:0005634	post-embryonic development,DNA binding,metal ion binding,protein dimerization activity,nucleus
g15436	GO:0008270,GO:0046872	zinc ion binding,metal ion binding
g15488	GO:0003676,GO:0008270	nucleic acid binding,zinc ion binding
g15489	GO:0016020	membrane
g15490	GO:0007131,GO:0003676,GO:0004386,GO:0005524,GO:0016787,GO:0005634,GO:0005694	reciprocal meiotic recombination,nucleic acid binding,helicase activity,ATP binding,hydrolase activity,nucleus,chromosome
g15492	GO:0009734,GO:0051225,GO:0008017,GO:0005634,GO:0005737,GO:0005880,GO:0016020	auxin-activated signaling pathway,spindle assembly,microtubule binding,nucleus,cytoplasm,nuclear microtubule,membrane
g15493	GO:0016567,GO:0048527,GO:0071215,GO:0004842,GO:0070696,GO:0005634,GO:0005737,GO:0005886	protein ubiquitination,lateral root development,cellular response to abscisic acid stimulus,ubiquitin-protein transferase activity,transmembrane receptor protein serine/threonine kinase binding,nucleus,cytoplasm,plasma membrane
g15494	GO:0007015,GO:0010119,GO:0044772,GO:0051301,GO:0003779,GO:0016538,GO:0000307,GO:0005634,GO:0005737,GO:0005816	actin filament organization,regulation of stomatal movement,mitotic cell cycle phase transition,cell division,actin binding,cyclin-dependent protein serine/threonine kinase regulator activity,cyclin-dependent protein kinase holoenzyme complex,nucleus,cytoplasm,spindle pole body
g15495	GO:0003676,GO:0003723,GO:0005634	nucleic acid binding,RNA binding,nucleus
g15496	GO:0015711,GO:0015748,GO:0055085,GO:0016020	organic anion transport,organophosphate ester transport,transmembrane transport,membrane
g15498	GO:0006457,GO:0051087,GO:0009506	protein folding,protein-folding chaperone binding,plasmodesma
g15688	GO:0004032,GO:0047641,GO:0005829	aldose reductase (NADPH) activity,aldose-6-phosphate reductase (NADPH) activity,cytosol
g15689	GO:0016491,GO:0005829,GO:0016020	oxidoreductase activity,cytosol,membrane
g15690	GO:0003676,GO:0008194,GO:0008270,GO:0016740,GO:0016757,GO:0035251	nucleic acid binding,UDP-glycosyltransferase activity,zinc ion binding,transferase activity,glycosyltransferase activity,UDP-glucosyltransferase activity
g15691	GO:0006355,GO:0008270,GO:0046872,GO:0005634,GO:0016020	regulation of DNA-templated transcription,zinc ion binding,metal ion binding,nucleus,membrane
g15692	GO:0030145,GO:0046872,GO:0048046	manganese ion binding,metal ion binding,apoplast
g15693	GO:0006887,GO:0006893,GO:0008104,GO:0015031,GO:0055085,GO:0015267,GO:0000145,GO:0016020	exocytosis,Golgi to plasma membrane transport,protein localization,protein transport,transmembrane transport,channel activity,exocyst,membrane
g15897	GO:0006886,GO:0015031,GO:0016192,GO:0030276,GO:0005737,GO:0016020,GO:0030117,GO:0030131	intracellular protein transport,protein transport,vesicle-mediated transport,clathrin binding,cytoplasm,membrane,membrane coat,clathrin adaptor complex
g16556	GO:0003676,GO:0008270	nucleic acid binding,zinc ion binding
g16557	GO:0097370,GO:0016757,GO:0016763,GO:0097363,GO:0000139,GO:0005788,GO:0005794,GO:0016020	protein O-GlcNAcylation via threonine,glycosyltransferase activity,pentosyltransferase activity,protein O-acetylglucosaminyltransferase activity,Golgi membrane,endoplasmic reticulum lumen,Golgi apparatus,membrane
g16559	GO:0010073,GO:0048507	meristem maintenance,meristem development
g16802	GO:0016020	membrane
g16804	GO:0048544,GO:0051707,GO:0004672,GO:0004674,GO:0005524,GO:0030246,GO:0106310,GO:0016020	recognition of pollen,response to other organism,protein kinase activity,protein serine/threonine kinase activity,ATP binding,carbohydrate binding,protein serine kinase activity,membrane
g16807	GO:0006508,GO:0008234	proteolysis,cysteine-type peptidase activity
g16809	GO:0008270,GO:0046872	zinc ion binding,metal ion binding
g16810	GO:2000767,GO:0003676,GO:0003727,GO:0003729,GO:0008270,GO:0045182,GO:0005737	positive regulation of cytoplasmic translation,nucleic acid binding,single-stranded RNA binding,mRNA binding,zinc ion binding,translation regulator activity,cytoplasm
g16812	GO:0006508,GO:0016926,GO:0008234,GO:0016929,GO:0005634	proteolysis,protein desumoylation,cysteine-type peptidase activity,deSUMOylase activity,nucleus
g16813	GO:0006281,GO:0003677,GO:0003824,GO:0004519,GO:0016301,GO:0016020	DNA repair,DNA binding,catalytic activity,endonuclease activity,kinase activity,membrane
g16814	GO:0006355,GO:0008270,GO:0046872,GO:0005634	regulation of DNA-templated transcription,zinc ion binding,metal ion binding,nucleus
g16815	GO:0006355,GO:0008270,GO:0046872,GO:0005634	regulation of DNA-templated transcription,zinc ion binding,metal ion binding,nucleus
g16911	GO:0032543,GO:0003735,GO:0005739,GO:0005762,GO:0005840,GO:1990904	mitochondrial translation,structural constituent of ribosome,mitochondrion,mitochondrial large ribosomal subunit,ribosome,ribonucleoprotein complex
g16991	GO:0080188,GO:0005524,GO:0016787,GO:0140658,GO:0005634	gene silencing by siRNA-directed DNA methylation,ATP binding,hydrolase activity,ATP-dependent chromatin remodeler activity,nucleus
g16993	GO:0032196	transposition
g16995	GO:0010073,GO:0048507	meristem maintenance,meristem development
g16996	GO:0006623,GO:0009555,GO:0009846,GO:0016236,GO:0045324,GO:0004674,GO:0005524,GO:0005737,GO:0005770,GO:0005942,GO:0010008,GO:0034271,GO:0034272,GO:0071561	protein targeting to vacuole,pollen development,pollen germination,macroautophagy,late endosome to vacuole transport,protein serine/threonine kinase activity,ATP binding,cytoplasm,late endosome,phosphatidylinositol 3-kinase complex,endosome membrane,phosphatidylinositol 3-kinase complex, class III, type I,phosphatidylinositol 3-kinase complex, class III, type II,nucleus-vacuole junction
g16997	GO:0016301,GO:0016020	kinase activity,membrane
g17062	GO:0006355,GO:0006412,GO:0009631,GO:0010150,GO:0048364,GO:0003735,GO:0005840,GO:0016592,GO:1990904	regulation of DNA-templated transcription,translation,cold acclimation,leaf senescence,root development,structural constituent of ribosome,ribosome,mediator complex,ribonucleoprotein complex
g17063	GO:0016757,GO:0016020	glycosyltransferase activity,membrane
g17064	GO:0000272,GO:0005975,GO:0004553,GO:0016798,GO:0031176	polysaccharide catabolic process,carbohydrate metabolic process,hydrolase activity, hydrolyzing O-glycosyl compounds,hydrolase activity, acting on glycosyl bonds,endo-1,4-beta-xylanase activity
g17065	GO:0000139,GO:0005886	Golgi membrane,plasma membrane
g17124	GO:0000054,GO:0000460,GO:0000470,GO:0006412,GO:0006413,GO:0042254,GO:0042256,GO:0042273,GO:1902626,GO:0003743,GO:0043022,GO:0043023,GO:0005634,GO:0005730,GO:0005737,GO:0005829,GO:0030687	ribosomal subunit export from nucleus,maturation of 5.8S rRNA,maturation of LSU-rRNA,translation,translational initiation,ribosome biogenesis,cytosolic ribosome assembly,ribosomal large subunit biogenesis,assembly of large subunit precursor of preribosome,translation initiation factor activity,ribosome binding,ribosomal large subunit binding,nucleus,nucleolus,cytoplasm,cytosol,preribosome, large …
g17125	GO:0004497,GO:0005506,GO:0016705,GO:0016709,GO:0020037,GO:0046872,GO:0016020	monooxygenase activity,iron ion binding,oxidoreductase activity, acting on paired donors, with incorporation or reduction of molecular oxygen,oxidoreductase activity, acting on paired donors, with incorporation or reduction of molecular oxygen, NAD(P)H as one donor, and incorporation of one atom of oxygen,heme binding,metal ion binding,membrane
g17126	GO:0004497,GO:0005506,GO:0016705,GO:0016709,GO:0020037,GO:0046872,GO:0016020	monooxygenase activity,iron ion binding,oxidoreductase activity, acting on paired donors, with incorporation or reduction of molecular oxygen,oxidoreductase activity, acting on paired donors, with incorporation or reduction of molecular oxygen, NAD(P)H as one donor, and incorporation of one atom of oxygen,heme binding,metal ion binding,membrane
g17244	GO:0000723,GO:0006281,GO:0006310,GO:0032508,GO:0003678,GO:0004386,GO:0005524,GO:0016787,GO:0016887	telomere maintenance,DNA repair,DNA recombination,DNA duplex unwinding,DNA helicase activity,helicase activity,ATP binding,hydrolase activity,ATP hydrolysis activity
g17245	GO:0006278,GO:0003676,GO:0003964,GO:0008270,GO:0046872,GO:0005634,GO:0043231	RNA-templated DNA biosynthetic process,nucleic acid binding,RNA-directed DNA polymerase activity,zinc ion binding,metal ion binding,nucleus,intracellular membrane-bounded organelle
g17247	GO:0000723,GO:0006260,GO:0006281,GO:0006310,GO:0032508,GO:0003677,GO:0003678,GO:0004386,GO:0004713,GO:0005524,GO:0016787,GO:0016887	telomere maintenance,DNA replication,DNA repair,DNA recombination,DNA duplex unwinding,DNA binding,DNA helicase activity,helicase activity,protein tyrosine kinase activity,ATP binding,hydrolase activity,ATP hydrolysis activity
g17248	GO:0009694,GO:0009696,GO:0080030,GO:0080031,GO:0080032	jasmonic acid metabolic process,salicylic acid metabolic process,methyl indole-3-acetate esterase activity,methyl salicylate esterase activity,methyl jasmonate esterase activity
g17249	GO:0006260,GO:0003677	DNA replication,DNA binding
g17252	GO:0032196	transposition
g17253	GO:0000712,GO:0000724,GO:0000166,GO:0016604,GO:0031422	resolution of meiotic recombination intermediates,double-strand break repair via homologous recombination,nucleotide binding,nuclear body,RecQ family helicase-topoisomerase III complex
g17255	GO:0097370,GO:0016757,GO:0016763,GO:0097363,GO:0000139,GO:0005788,GO:0005794,GO:0016020	protein O-GlcNAcylation via threonine,glycosyltransferase activity,pentosyltransferase activity,protein O-acetylglucosaminyltransferase activity,Golgi membrane,endoplasmic reticulum lumen,Golgi apparatus,membrane
g17257	GO:0045892,GO:0005634	negative regulation of DNA-templated transcription,nucleus
g17258	GO:0045892,GO:0005634	negative regulation of DNA-templated transcription,nucleus
g17259	GO:2000767,GO:0003676,GO:0003727,GO:0003729,GO:0008270,GO:0045182,GO:0005737	positive regulation of cytoplasmic translation,nucleic acid binding,single-stranded RNA binding,mRNA binding,zinc ion binding,translation regulator activity,cytoplasm
g17260	GO:0016020	membrane
g17261	GO:0006486,GO:0006506,GO:0004582,GO:0016757,GO:0005783,GO:0005789,GO:0016020,GO:0033185	protein glycosylation,GPI anchor biosynthetic process,dolichyl-phosphate beta-D-mannosyltransferase activity,glycosyltransferase activity,endoplasmic reticulum,endoplasmic reticulum membrane,membrane,dolichol-phosphate-mannose synthase complex
g17262	GO:0009627,GO:0005504	systemic acquired resistance,fatty acid binding
g17263	GO:0009627,GO:0005504,GO:0016020	systemic acquired resistance,fatty acid binding,membrane
g17296	GO:0005840	ribosome
g17298	GO:0008270,GO:0046872	zinc ion binding,metal ion binding
g17299	GO:0033617,GO:0005746,GO:0016020	mitochondrial cytochrome c oxidase assembly,mitochondrial respirasome,membrane
g17300	GO:0016567,GO:0045732	protein ubiquitination,positive regulation of protein catabolic process
g17301	GO:0016020	membrane
g17304	GO:0007165,GO:0004672,GO:0004674,GO:0005524,GO:0046872,GO:0005737	signal transduction,protein kinase activity,protein serine/threonine kinase activity,ATP binding,metal ion binding,cytoplasm
g17305	GO:0000183,GO:0006364,GO:0031167,GO:0032259,GO:0042149,GO:0042273,GO:0046015,GO:0008168,GO:0016433,GO:0035064,GO:0005634,GO:0005677,GO:0005730,GO:0033553	rDNA heterochromatin formation,rRNA processing,rRNA methylation,methylation,cellular response to glucose starvation,ribosomal large subunit biogenesis,regulation of transcription by glucose,methyltransferase activity,rRNA (adenine) methyltransferase activity,methylated histone binding,nucleus,chromatin silencing complex,nucleolus,rDNA heterochromatin
g17306	GO:0016301,GO:0016020	kinase activity,membrane
g17309	GO:0016301,GO:0016020	kinase activity,membrane
g17310	GO:0008270	zinc ion binding
g17329	GO:0010468,GO:0004540,GO:0005777	regulation of gene expression,RNA nuclease activity,peroxisome
g17637	GO:0000288,GO:0003676,GO:0004527,GO:0004535,GO:0000932,GO:0030014,GO:0030015	nuclear-transcribed mRNA catabolic process, deadenylation-dependent decay,nucleic acid binding,exonuclease activity,poly(A)-specific ribonuclease activity,P-body,CCR4-NOT complex,CCR4-NOT core complex
g17716	GO:0055085,GO:0000166,GO:0005524,GO:0016887,GO:0042626,GO:0140359,GO:0016020	transmembrane transport,nucleotide binding,ATP binding,ATP hydrolysis activity,ATPase-coupled transmembrane transporter activity,ABC-type transporter activity,membrane
g17717	GO:0006508,GO:0009969,GO:0042546,GO:0071555,GO:0008107,GO:0008234,GO:0016757,GO:0005794,GO:0016020,GO:0032580	proteolysis,xyloglucan biosynthetic process,cell wall biogenesis,cell wall organization,galactoside 2-alpha-L-fucosyltransferase activity,cysteine-type peptidase activity,glycosyltransferase activity,Golgi apparatus,membrane,Golgi cisterna membrane
g17718	GO:0003677	DNA binding
g17719	GO:0003677	DNA binding
g17720	GO:0006298,GO:0006974,GO:0003677,GO:0005524,GO:0030983,GO:0140664,GO:0005634,GO:0032301	mismatch repair,DNA damage response,DNA binding,ATP binding,mismatched DNA binding,ATP-dependent DNA damage sensor activity,nucleus,MutSalpha complex
g17723	GO:0006508,GO:0009969,GO:0016926,GO:0008234,GO:0008417,GO:0016929,GO:0005634,GO:0016020	proteolysis,xyloglucan biosynthetic process,protein desumoylation,cysteine-type peptidase activity,fucosyltransferase activity,deSUMOylase activity,nucleus,membrane
g17724	GO:0006508,GO:0009969,GO:0016926,GO:0042546,GO:0008107,GO:0008234,GO:0008417,GO:0016929,GO:0005634,GO:0005794,GO:0016020	proteolysis,xyloglucan biosynthetic process,protein desumoylation,cell wall biogenesis,galactoside 2-alpha-L-fucosyltransferase activity,cysteine-type peptidase activity,fucosyltransferase activity,deSUMOylase activity,nucleus,Golgi apparatus,membrane
g17754	GO:0006412,GO:0003729,GO:0003735,GO:0008097,GO:0019843,GO:0005840,GO:0022625,GO:1990904	translation,mRNA binding,structural constituent of ribosome,5S rRNA binding,rRNA binding,ribosome,cytosolic large ribosomal subunit,ribonucleoprotein complex
g17760	GO:0016020	membrane
g17761	GO:0031047,GO:0060255,GO:0080188	regulatory ncRNA-mediated gene silencing,regulation of macromolecule metabolic process,gene silencing by siRNA-directed DNA methylation
g17763	GO:0046208,GO:1903602,GO:0016491,GO:0050660,GO:0052894,GO:0052901	spermine catabolic process,thermospermine catabolic process,oxidoreductase activity,flavin adenine dinucleotide binding,norspermine:oxygen oxidoreductase activity,spermine:oxygen oxidoreductase (spermidine-forming) activity
g17766	GO:0008194,GO:0016757,GO:0080043,GO:0080044,GO:0005737	UDP-glycosyltransferase activity,glycosyltransferase activity,quercetin 3-O-glucosyltransferase activity,quercetin 7-O-glucosyltransferase activity,cytoplasm
g17767	GO:0006511,GO:0016567,GO:0016740,GO:0046872,GO:0061630,GO:0000325,GO:0016020	ubiquitin-dependent protein catabolic process,protein ubiquitination,transferase activity,metal ion binding,ubiquitin protein ligase activity,plant-type vacuole,membrane
g18207	GO:0005975,GO:0004553,GO:0004568,GO:0016798,GO:0005576	carbohydrate metabolic process,hydrolase activity, hydrolyzing O-glycosyl compounds,chitinase activity,hydrolase activity, acting on glycosyl bonds,extracellular region
g18208	GO:0046856,GO:0004439,GO:0004445,GO:0034485	phosphatidylinositol dephosphorylation,phosphatidylinositol-4,5-bisphosphate 5-phosphatase activity,inositol-polyphosphate 5-phosphatase activity,phosphatidylinositol-3,4,5-trisphosphate 5-phosphatase activity
g18209	GO:0006325,GO:0008194,GO:0016740,GO:0016787,GO:0035251,GO:0046527,GO:0046872,GO:0005634,GO:0005730	chromatin organization,UDP-glycosyltransferase activity,transferase activity,hydrolase activity,UDP-glucosyltransferase activity,glucosyltransferase activity,metal ion binding,nucleus,nucleolus
g18211	GO:0032196	transposition
g18212	GO:0006281,GO:0003677,GO:0004519,GO:0016301,GO:0016020	DNA repair,DNA binding,endonuclease activity,kinase activity,membrane
g18213	GO:0006816,GO:0070588,GO:0005388,GO:0005516,GO:0005524,GO:0016887,GO:0016020,GO:0043231	calcium ion transport,calcium ion transmembrane transport,P-type calcium transporter activity,calmodulin binding,ATP binding,ATP hydrolysis activity,membrane,intracellular membrane-bounded organelle
g18214	GO:0006310,GO:0006313,GO:0032196,GO:0003677,GO:0004803,GO:0008270,GO:0046872	DNA recombination,DNA transposition,transposition,DNA binding,transposase activity,zinc ion binding,metal ion binding
g18294	GO:2000767,GO:0003676,GO:0003727,GO:0003729,GO:0008270,GO:0045182,GO:0005737	positive regulation of cytoplasmic translation,nucleic acid binding,single-stranded RNA binding,mRNA binding,zinc ion binding,translation regulator activity,cytoplasm
g18295	GO:0006820,GO:0015698,GO:0050801,GO:0055085,GO:0005452,GO:0016787,GO:0022857,GO:0005886,GO:0016020	monoatomic anion transport,inorganic anion transport,monoatomic ion homeostasis,transmembrane transport,solute:inorganic anion antiporter activity,hydrolase activity,transmembrane transporter activity,plasma membrane,membrane
g18296	GO:0006071,GO:0019563,GO:0004371,GO:0005524,GO:0016301,GO:0005829	glycerol metabolic process,glycerol catabolic process,glycerone kinase activity,ATP binding,kinase activity,cytosol
g18298	GO:0006355,GO:0003677,GO:0003700,GO:0005634	regulation of DNA-templated transcription,DNA binding,DNA-binding transcription factor activity,nucleus
g18299	GO:0043066,GO:0016020	negative regulation of apoptotic process,membrane
g18300	GO:0009699,GO:0016020,GO:0048046	phenylpropanoid biosynthetic process,membrane,apoplast
g18301	GO:0032196,GO:0043531	transposition,ADP binding
g18302	GO:0032196	transposition
g18306	GO:0010150,GO:0034599,GO:0009507	leaf senescence,cellular response to oxidative stress,chloroplast
g18307	GO:0016020	membrane
g18308	GO:0006355,GO:0008270,GO:0046872,GO:0005634	regulation of DNA-templated transcription,zinc ion binding,metal ion binding,nucleus
g18309	GO:0051225,GO:0051301,GO:0005737,GO:0005819,GO:0005856,GO:0005874,GO:0070652,GO:0072686	spindle assembly,cell division,cytoplasm,spindle,cytoskeleton,microtubule,HAUS complex,mitotic spindle
g18310	GO:0006607,GO:0006999,GO:0036228,GO:0017056,GO:0005634,GO:0005635,GO:0005643,GO:0044613	NLS-bearing protein import into nucleus,nuclear pore organization,protein localization to nuclear inner membrane,structural constituent of nuclear pore,nucleus,nuclear envelope,nuclear pore,nuclear pore central transport channel
g18311	GO:0006278,GO:0003676,GO:0003964,GO:0004523	RNA-templated DNA biosynthetic process,nucleic acid binding,RNA-directed DNA polymerase activity,RNA-DNA hybrid ribonuclease activity
g18312	GO:0006278,GO:0003676,GO:0003824,GO:0003964,GO:0004523	RNA-templated DNA biosynthetic process,nucleic acid binding,catalytic activity,RNA-directed DNA polymerase activity,RNA-DNA hybrid ribonuclease activity
g18313	GO:0007018,GO:0007052,GO:0051231,GO:0003774,GO:0003777,GO:0005524,GO:0008017,GO:0008574,GO:0016887,GO:0005871,GO:0005874,GO:0005875	microtubule-based movement,mitotic spindle organization,spindle elongation,cytoskeletal motor activity,microtubule motor activity,ATP binding,microtubule binding,plus-end-directed microtubule motor activity,ATP hydrolysis activity,kinesin complex,microtubule,microtubule associated complex
g18314	GO:0006508,GO:0016926,GO:0008234,GO:0016929,GO:0005634,GO:0016020	proteolysis,protein desumoylation,cysteine-type peptidase activity,deSUMOylase activity,nucleus,membrane
g18316	GO:0005975,GO:0004553,GO:0016798	carbohydrate metabolic process,hydrolase activity, hydrolyzing O-glycosyl compounds,hydrolase activity, acting on glycosyl bonds
g18317	GO:0005975,GO:0004553,GO:0004564,GO:0016798,GO:0005576	carbohydrate metabolic process,hydrolase activity, hydrolyzing O-glycosyl compounds,beta-fructofuranosidase activity,hydrolase activity, acting on glycosyl bonds,extracellular region
g18333	GO:0016020	membrane
g18334	GO:0000245,GO:0006397,GO:0008380,GO:0003723,GO:0008187,GO:0030628,GO:0000243,GO:0005634,GO:0016020,GO:0016607,GO:0071004,GO:0089701	spliceosomal complex assembly,mRNA processing,RNA splicing,RNA binding,poly-pyrimidine tract binding,pre-mRNA 3'-splice site binding,commitment complex,nucleus,membrane,nuclear speck,U2-type prespliceosome,U2AF complex
g18337	GO:0006281,GO:0007129,GO:0007131,GO:0031573,GO:0036297,GO:1990918,GO:0070182,GO:0000793,GO:0005634	DNA repair,homologous chromosome pairing at meiosis,reciprocal meiotic recombination,mitotic intra-S DNA damage checkpoint signaling,interstrand cross-link repair,double-strand break repair involved in meiotic recombination,DNA polymerase binding,condensed chromosome,nucleus
g18338	GO:0006338,GO:0003824,GO:0005634	chromatin remodeling,catalytic activity,nucleus
g18339	GO:0042274	ribosomal small subunit biogenesis
g18422	GO:0006952,GO:0051707,GO:0098542,GO:0005524,GO:0043531	defense response,response to other organism,defense response to other organism,ATP binding,ADP binding
g18423	GO:0016301	kinase activity
g18424	GO:0000054,GO:0003924,GO:0005525,GO:0005737,GO:0005829	ribosomal subunit export from nucleus,GTPase activity,GTP binding,cytoplasm,cytosol
g18425	GO:0006418,GO:0006430,GO:0015966,GO:0043032,GO:0048481,GO:0000049,GO:0000166,GO:0003676,GO:0003729,GO:0003877,GO:0004812,GO:0004824,GO:0005524,GO:0005615,GO:0005634,GO:0005737,GO:0005739,GO:0005829,GO:0009507,GO:0017101	tRNA aminoacylation for protein translation,lysyl-tRNA aminoacylation,diadenosine tetraphosphate biosynthetic process,positive regulation of macrophage activation,plant ovule development,tRNA binding,nucleotide binding,nucleic acid binding,mRNA binding,ATP:ADP adenylyltransferase activity,aminoacyl-tRNA ligase activity,lysine-tRNA ligase activity,ATP binding,extracellular space,nucleus,cytoplasm,…
g18428	GO:0016597	amino acid binding
g18429	GO:0003676,GO:0004523	nucleic acid binding,RNA-DNA hybrid ribonuclease activity
g18430	GO:0008270,GO:0016020	zinc ion binding,membrane
g18431	GO:0006885,GO:0098662,GO:1902600,GO:0015297,GO:0009941,GO:0012505,GO:0016020	regulation of pH,inorganic cation transmembrane transport,proton transmembrane transport,antiporter activity,chloroplast envelope,endomembrane system,membrane
g18433	GO:0009567,GO:0080155,GO:2000008,GO:0005576,GO:0043227	double fertilization forming a zygote and endosperm,regulation of double fertilization forming a zygote and endosperm,regulation of protein localization to cell surface,extracellular region,membrane-bounded organelle
g18434	GO:0006355,GO:0009873,GO:0003677,GO:0003700,GO:0005634,GO:0016020	regulation of DNA-templated transcription,ethylene-activated signaling pathway,DNA binding,DNA-binding transcription factor activity,nucleus,membrane
g18435	GO:0000724,GO:0006281,GO:0045717,GO:0045944,GO:0004842,GO:0046872,GO:0005886,GO:0031436,GO:0043231,GO:0070531	double-strand break repair via homologous recombination,DNA repair,negative regulation of fatty acid biosynthetic process,positive regulation of transcription by RNA polymerase II,ubiquitin-protein transferase activity,metal ion binding,plasma membrane,BRCA1-BARD1 complex,intracellular membrane-bounded organelle,BRCA1-A complex
g18439	GO:0001731,GO:0006338,GO:0006413,GO:0003743,GO:0003824,GO:0005634	formation of translation preinitiation complex,chromatin remodeling,translational initiation,translation initiation factor activity,catalytic activity,nucleus
g18441	GO:0000712,GO:0007059,GO:0007131,GO:0007140,GO:0009555,GO:0010845,GO:0048236,GO:0005634,GO:0005694	resolution of meiotic recombination intermediates,chromosome segregation,reciprocal meiotic recombination,male meiotic nuclear division,pollen development,positive regulation of reciprocal meiotic recombination,plant-type sporogenesis,nucleus,chromosome
g18442	GO:0016020	membrane
g18443	GO:0016020	membrane
g18445	GO:0000184,GO:0045727,GO:0003729,GO:0005730,GO:0005737,GO:0016020	nuclear-transcribed mRNA catabolic process, nonsense-mediated decay,positive regulation of translation,mRNA binding,nucleolus,cytoplasm,membrane
g18782	GO:0009699,GO:0048046	phenylpropanoid biosynthetic process,apoplast
g18783	GO:0015074,GO:0003676,GO:0008270	DNA integration,nucleic acid binding,zinc ion binding
g18974	GO:0008270,GO:0016740,GO:0046872	zinc ion binding,transferase activity,metal ion binding
g18979	GO:0016020	membrane
g18980	GO:0032196,GO:0043531	transposition,ADP binding
g18982	GO:0032196	transposition
g18983	GO:0003676,GO:0008270,GO:0016301	nucleic acid binding,zinc ion binding,kinase activity
g18987	GO:0032196	transposition
g18989	GO:0016020	membrane
g18990	GO:0016787	hydrolase activity
g18991	GO:0000266,GO:0016559,GO:0043653,GO:0005739,GO:0005741,GO:0005778	mitochondrial fission,peroxisome fission,mitochondrial fragmentation involved in apoptotic process,mitochondrion,mitochondrial outer membrane,peroxisomal membrane
g18992	GO:0003676,GO:0003824,GO:0004523	nucleic acid binding,catalytic activity,RNA-DNA hybrid ribonuclease activity
g19165	GO:0016020	membrane
g19166	GO:0006816,GO:0070588,GO:0005388,GO:0005516,GO:0005524,GO:0016887,GO:0005886,GO:0016020,GO:0043231	calcium ion transport,calcium ion transmembrane transport,P-type calcium transporter activity,calmodulin binding,ATP binding,ATP hydrolysis activity,plasma membrane,membrane,intracellular membrane-bounded organelle
g19167	GO:0006816,GO:0070588,GO:0005388,GO:0005516,GO:0005524,GO:0016887,GO:0016020,GO:0043231	calcium ion transport,calcium ion transmembrane transport,P-type calcium transporter activity,calmodulin binding,ATP binding,ATP hydrolysis activity,membrane,intracellular membrane-bounded organelle
g19169	GO:0006281,GO:0006338,GO:0004386,GO:0005524,GO:0008094,GO:0016787,GO:0046872,GO:0140658,GO:0005634	DNA repair,chromatin remodeling,helicase activity,ATP binding,ATP-dependent activity, acting on DNA,hydrolase activity,metal ion binding,ATP-dependent chromatin remodeler activity,nucleus
g19174	GO:0000209,GO:0006511,GO:0016567,GO:0032436,GO:0004842,GO:0008270,GO:0016740,GO:0031624,GO:0046872,GO:0061630,GO:0000151,GO:0005737	protein polyubiquitination,ubiquitin-dependent protein catabolic process,protein ubiquitination,positive regulation of proteasomal ubiquitin-dependent protein catabolic process,ubiquitin-protein transferase activity,zinc ion binding,transferase activity,ubiquitin conjugating enzyme binding,metal ion binding,ubiquitin protein ligase activity,ubiquitin ligase complex,cytoplasm
g19176	GO:0005634	nucleus
g19180	GO:0032981,GO:0003677,GO:0046872,GO:0046983,GO:0005634,GO:0016020	mitochondrial respiratory chain complex I assembly,DNA binding,metal ion binding,protein dimerization activity,nucleus,membrane
g19181	GO:0032981,GO:0003677,GO:0046872,GO:0046983,GO:0005634,GO:0016020	mitochondrial respiratory chain complex I assembly,DNA binding,metal ion binding,protein dimerization activity,nucleus,membrane
g19182	GO:0006979,GO:0032981,GO:0005739,GO:0005743,GO:0005747,GO:0016020,GO:0070469	response to oxidative stress,mitochondrial respiratory chain complex I assembly,mitochondrion,mitochondrial inner membrane,obsolete mitochondrial respiratory chain complex I,membrane,respirasome
g19183	GO:0005794,GO:0016020	Golgi apparatus,membrane
g19184	GO:0006265,GO:0046856,GO:0003677,GO:0003916,GO:0003917,GO:0004439,GO:0016791,GO:0005634	DNA topological change,phosphatidylinositol dephosphorylation,DNA binding,DNA topoisomerase activity,DNA topoisomerase type I (single strand cut, ATP-independent) activity,phosphatidylinositol-4,5-bisphosphate 5-phosphatase activity,phosphatase activity,nucleus
g19185	GO:0043489,GO:0003676,GO:0003723,GO:0005840	RNA stabilization,nucleic acid binding,RNA binding,ribosome
g19186	GO:0003676,GO:0008270	nucleic acid binding,zinc ion binding
g19515	GO:0006355,GO:0003677,GO:0003700,GO:0043565,GO:0005634	regulation of DNA-templated transcription,DNA binding,DNA-binding transcription factor activity,sequence-specific DNA binding,nucleus
g19518	GO:0032259,GO:0008168	methylation,methyltransferase activity
g19604	GO:0044772,GO:0051301,GO:0016538,GO:0000307,GO:0005634,GO:0005737	mitotic cell cycle phase transition,cell division,cyclin-dependent protein serine/threonine kinase regulator activity,cyclin-dependent protein kinase holoenzyme complex,nucleus,cytoplasm
g19606	GO:0016020	membrane
g19774	GO:0004032,GO:0047641,GO:0005829	aldose reductase (NADPH) activity,aldose-6-phosphate reductase (NADPH) activity,cytosol
g19775	GO:0004032,GO:0016491,GO:0047641,GO:0005829	aldose reductase (NADPH) activity,oxidoreductase activity,aldose-6-phosphate reductase (NADPH) activity,cytosol
g19776	GO:0046872,GO:0005634	metal ion binding,nucleus
g19778	GO:0006564,GO:0004617,GO:0016491,GO:0016616,GO:0051287,GO:0009570	L-serine biosynthetic process,phosphoglycerate dehydrogenase activity,oxidoreductase activity,oxidoreductase activity, acting on the CH-OH group of donors, NAD or NADP as acceptor,NAD binding,chloroplast stroma
g19891	GO:0000723,GO:0006281,GO:0006310,GO:0032508,GO:0003678,GO:0004386,GO:0005524,GO:0016787,GO:0016887,GO:0016020	telomere maintenance,DNA repair,DNA recombination,DNA duplex unwinding,DNA helicase activity,helicase activity,ATP binding,hydrolase activity,ATP hydrolysis activity,membrane
g19895	GO:0016020	membrane
g19897	GO:0016597	amino acid binding
g19898	GO:0016567,GO:0036211,GO:0080188,GO:0003682,GO:0005524,GO:0008641,GO:0016787,GO:0016874,GO:0140658,GO:0005634	protein ubiquitination,protein modification process,gene silencing by siRNA-directed DNA methylation,chromatin binding,ATP binding,ubiquitin-like modifier activating enzyme activity,hydrolase activity,ligase activity,ATP-dependent chromatin remodeler activity,nucleus
g20017	GO:0003676,GO:0008270	nucleic acid binding,zinc ion binding
g20018	GO:0005576,GO:0005615	extracellular region,extracellular space
g20020	GO:0015074,GO:0003676,GO:0004523,GO:0046872	DNA integration,nucleic acid binding,RNA-DNA hybrid ribonuclease activity,metal ion binding
g20021	GO:0015074,GO:0003676,GO:0004523,GO:0046872	DNA integration,nucleic acid binding,RNA-DNA hybrid ribonuclease activity,metal ion binding
g20022	GO:0006400,GO:0008033,GO:0099116,GO:0000287,GO:0005525,GO:0008193,GO:0016779,GO:0046872	tRNA modification,tRNA processing,tRNA 5'-end processing,magnesium ion binding,GTP binding,tRNA guanylyltransferase activity,nucleotidyltransferase activity,metal ion binding
g20023	GO:0006400,GO:0008033,GO:0099116,GO:0000287,GO:0005525,GO:0008193,GO:0016779,GO:0046872	tRNA modification,tRNA processing,tRNA 5'-end processing,magnesium ion binding,GTP binding,tRNA guanylyltransferase activity,nucleotidyltransferase activity,metal ion binding
g20025	GO:0006400,GO:0008033,GO:0099116,GO:0000287,GO:0005525,GO:0008193,GO:0016779,GO:0046872	tRNA modification,tRNA processing,tRNA 5'-end processing,magnesium ion binding,GTP binding,tRNA guanylyltransferase activity,nucleotidyltransferase activity,metal ion binding
g20026	GO:0006355,GO:0003677,GO:0003700,GO:0030527,GO:0043565,GO:0046982,GO:0000786,GO:0005634,GO:0005694	regulation of DNA-templated transcription,DNA binding,DNA-binding transcription factor activity,structural constituent of chromatin,sequence-specific DNA binding,protein heterodimerization activity,nucleosome,nucleus,chromosome
g20027	GO:0006646,GO:0006656,GO:0006657,GO:0004103,GO:0004305,GO:0016301,GO:0005737	phosphatidylethanolamine biosynthetic process,phosphatidylcholine biosynthetic process,CDP-choline pathway,choline kinase activity,ethanolamine kinase activity,kinase activity,cytoplasm
g20028	GO:0005975,GO:0004553,GO:0016798,GO:0042973,GO:0005886,GO:0016020	carbohydrate metabolic process,hydrolase activity, hydrolyzing O-glycosyl compounds,hydrolase activity, acting on glycosyl bonds,glucan endo-1,3-beta-D-glucosidase activity,plasma membrane,membrane
g20029	GO:0009451,GO:0003723,GO:0003729,GO:0008270,GO:0043231	RNA modification,RNA binding,mRNA binding,zinc ion binding,intracellular membrane-bounded organelle
g20031	GO:0009451,GO:0003723,GO:0043231	RNA modification,RNA binding,intracellular membrane-bounded organelle
g20032	GO:0016020	membrane
g20033	GO:0006278,GO:0003964	RNA-templated DNA biosynthetic process,RNA-directed DNA polymerase activity
g20097	GO:2000767,GO:0003676,GO:0003677,GO:0003727,GO:0003729,GO:0008270,GO:0045182,GO:0046872,GO:0005737	positive regulation of cytoplasmic translation,nucleic acid binding,DNA binding,single-stranded RNA binding,mRNA binding,zinc ion binding,translation regulator activity,metal ion binding,cytoplasm
g20100	GO:0016020	membrane
g20618	GO:0031146,GO:0004842	SCF-dependent proteasomal ubiquitin-dependent protein catabolic process,ubiquitin-protein transferase activity
g20619	GO:0051301,GO:0051315,GO:0016874,GO:0000775,GO:0000776,GO:0005634,GO:0005694,GO:0031262	cell division,attachment of mitotic spindle microtubules to kinetochore,ligase activity,chromosome, centromeric region,kinetochore,nucleus,chromosome,Ndc80 complex
g20620	GO:0051301,GO:0051315,GO:0000775,GO:0000776,GO:0005634,GO:0005694,GO:0031262	cell division,attachment of mitotic spindle microtubules to kinetochore,chromosome, centromeric region,kinetochore,nucleus,chromosome,Ndc80 complex
g20621	GO:0016757,GO:0016020	glycosyltransferase activity,membrane
g20622	GO:0007076,GO:0030261,GO:0051276,GO:0051321,GO:0003682,GO:0005524,GO:0016887,GO:0000785,GO:0000793,GO:0000796,GO:0005634,GO:0005694	mitotic chromosome condensation,chromosome condensation,chromosome organization,meiotic cell cycle,chromatin binding,ATP binding,ATP hydrolysis activity,chromatin,condensed chromosome,condensin complex,nucleus,chromosome
g20623	GO:0046872	metal ion binding
g20624	GO:0004672,GO:0005524,GO:0016301	protein kinase activity,ATP binding,kinase activity
g20625	GO:0006355,GO:0003700,GO:0043565,GO:0005634	regulation of DNA-templated transcription,DNA-binding transcription factor activity,sequence-specific DNA binding,nucleus
g20626	GO:0006857,GO:0055085,GO:0022857,GO:0016020	oligopeptide transport,transmembrane transport,transmembrane transporter activity,membrane
g20628	GO:0006508,GO:0004190,GO:0005576	proteolysis,aspartic-type endopeptidase activity,extracellular region
g20629	GO:0016787	hydrolase activity
g20630	GO:0006508,GO:0006518,GO:0004222,GO:0008233,GO:0008237,GO:0046872	proteolysis,peptide metabolic process,metalloendopeptidase activity,peptidase activity,metallopeptidase activity,metal ion binding
g20631	GO:0003723,GO:0000427,GO:0009507	RNA binding,plastid-encoded plastid RNA polymerase complex,chloroplast
g20632	GO:0098869,GO:0004601,GO:0016020	cellular oxidant detoxification,peroxidase activity,membrane
g20789	GO:0008270,GO:0046872,GO:0009507,GO:0016020	zinc ion binding,metal ion binding,chloroplast,membrane
g20790	GO:0006310,GO:0006313,GO:0032196,GO:0003676,GO:0003677,GO:0004803,GO:0008270,GO:0046872	DNA recombination,DNA transposition,transposition,nucleic acid binding,DNA binding,transposase activity,zinc ion binding,metal ion binding
g20791	GO:0005886	plasma membrane
g20792	GO:0003676,GO:0008270,GO:0046872	nucleic acid binding,zinc ion binding,metal ion binding
g20793	GO:0006357,GO:0000978,GO:0000981,GO:0003677,GO:0005634,GO:0005667,GO:0090575	regulation of transcription by RNA polymerase II,RNA polymerase II cis-regulatory region sequence-specific DNA binding,DNA-binding transcription factor activity, RNA polymerase II-specific,DNA binding,nucleus,transcription regulator complex,RNA polymerase II transcription regulator complex
g20794	GO:0000398,GO:0006397,GO:0008380,GO:0003723,GO:0005684,GO:0005686	mRNA splicing, via spliceosome,mRNA processing,RNA splicing,RNA binding,U2-type spliceosomal complex,U2 snRNP
g20796	GO:0032196	transposition
g20797	GO:0003824	catalytic activity
g20798	GO:0000226,GO:0000278,GO:0007010,GO:0007017,GO:0005200,GO:0005525,GO:0016787,GO:0005737,GO:0005856,GO:0005874	microtubule cytoskeleton organization,mitotic cell cycle,cytoskeleton organization,microtubule-based process,structural constituent of cytoskeleton,GTP binding,hydrolase activity,cytoplasm,cytoskeleton,microtubule
g20800	GO:0005643	nuclear pore
g20801	GO:0008253,GO:0016787,GO:0046872	5'-nucleotidase activity,hydrolase activity,metal ion binding
g20806	GO:0019438,GO:0032259,GO:0008168,GO:0008171,GO:0008757,GO:0046983	obsolete aromatic compound biosynthetic process,methylation,methyltransferase activity,O-methyltransferase activity,S-adenosylmethionine-dependent methyltransferase activity,protein dimerization activity
g20807	GO:0006122,GO:0005739,GO:0005743,GO:0005750,GO:0016020,GO:0070469	mitochondrial electron transport, ubiquinol to cytochrome c,mitochondrion,mitochondrial inner membrane,mitochondrial respiratory chain complex III,membrane,respirasome
g20808	GO:0006355,GO:0008270,GO:0046872,GO:0005634	regulation of DNA-templated transcription,zinc ion binding,metal ion binding,nucleus
g20809	GO:0006355,GO:0008270,GO:0046872,GO:0005634	regulation of DNA-templated transcription,zinc ion binding,metal ion binding,nucleus
g20810	GO:0006952,GO:0016042,GO:0019433,GO:0055088,GO:0004806,GO:0016740,GO:0016787,GO:0005737,GO:0005811,GO:0016020	defense response,lipid catabolic process,triglyceride catabolic process,lipid homeostasis,triglyceride lipase activity,transferase activity,hydrolase activity,cytoplasm,lipid droplet,membrane
g20811	GO:0000054,GO:0006413,GO:0006415,GO:0042147,GO:0005506,GO:0005524,GO:0016887,GO:0043024,GO:0046872,GO:0051536,GO:0005794,GO:0005829,GO:0016020	ribosomal subunit export from nucleus,translational initiation,translational termination,retrograde transport, endosome to Golgi,iron ion binding,ATP binding,ATP hydrolysis activity,ribosomal small subunit binding,metal ion binding,iron-sulfur cluster binding,Golgi apparatus,cytosol,membrane
g20814	GO:0032196	transposition
g20816	GO:0004497,GO:0004499,GO:0016491,GO:0050660,GO:0050661,GO:0016020	monooxygenase activity,N,N-dimethylaniline monooxygenase activity,oxidoreductase activity,flavin adenine dinucleotide binding,NADP binding,membrane
g20817	GO:0004497,GO:0004499,GO:0016491,GO:0050660,GO:0050661	monooxygenase activity,N,N-dimethylaniline monooxygenase activity,oxidoreductase activity,flavin adenine dinucleotide binding,NADP binding
g20819	GO:0006355,GO:0008270,GO:0043565,GO:0046872	regulation of DNA-templated transcription,zinc ion binding,sequence-specific DNA binding,metal ion binding
g20862	GO:0008270,GO:0046872,GO:0016020	zinc ion binding,metal ion binding,membrane
g2092	GO:0051287	NAD binding
g2093	GO:0000160,GO:0009873,GO:0010105,GO:0032259,GO:0000155,GO:0003723,GO:0004672,GO:0005524,GO:0008168,GO:0016301,GO:0038199,GO:0051740,GO:0005783,GO:0005789,GO:0016020	phosphorelay signal transduction system,ethylene-activated signaling pathway,negative regulation of ethylene-activated signaling pathway,methylation,phosphorelay sensor kinase activity,RNA binding,protein kinase activity,ATP binding,methyltransferase activity,kinase activity,ethylene receptor activity,ethylene binding,endoplasmic reticulum,endoplasmic reticulum membrane,membrane
g2094	GO:0051287	NAD binding
g2095	GO:0000160,GO:0009873,GO:0010105,GO:0032259,GO:0000155,GO:0003723,GO:0004672,GO:0005524,GO:0008168,GO:0016301,GO:0038199,GO:0051740,GO:0005783,GO:0005789,GO:0016020	phosphorelay signal transduction system,ethylene-activated signaling pathway,negative regulation of ethylene-activated signaling pathway,methylation,phosphorelay sensor kinase activity,RNA binding,protein kinase activity,ATP binding,methyltransferase activity,kinase activity,ethylene receptor activity,ethylene binding,endoplasmic reticulum,endoplasmic reticulum membrane,membrane
g2100	GO:0006207,GO:0006221,GO:0006228,GO:0006351,GO:0006526,GO:0006541,GO:0016036,GO:0019240,GO:0044205,GO:0003677,GO:0004070,GO:0004088,GO:0004151,GO:0005524,GO:0016874,GO:0046872,GO:0005737,GO:0005829,GO:0005951	'de novo' pyrimidine nucleobase biosynthetic process,pyrimidine nucleotide biosynthetic process,UTP biosynthetic process,DNA-templated transcription,arginine biosynthetic process,glutamine metabolic process,cellular response to phosphate starvation,citrulline biosynthetic process,'de novo' UMP biosynthetic process,DNA binding,aspartate carbamoyltransferase activity,carbamoyl-phosphate synthase (g…
g2103	GO:0016020	membrane
g2104	GO:0003676,GO:0008270,GO:0046872	nucleic acid binding,zinc ion binding,metal ion binding
g2107	GO:0008270,GO:0046872	zinc ion binding,metal ion binding
g2108	GO:0006564,GO:0004617,GO:0016491,GO:0051287,GO:0009570	L-serine biosynthetic process,phosphoglycerate dehydrogenase activity,oxidoreductase activity,NAD binding,chloroplast stroma
g2113	GO:2000767,GO:0003676,GO:0003727,GO:0003729,GO:0008270,GO:0045182,GO:0005737	positive regulation of cytoplasmic translation,nucleic acid binding,single-stranded RNA binding,mRNA binding,zinc ion binding,translation regulator activity,cytoplasm
g2115	GO:0009225,GO:0008460,GO:0016020	nucleotide-sugar metabolic process,dTDP-glucose 4,6-dehydratase activity,membrane
g22038	GO:0003676,GO:0008270	nucleic acid binding,zinc ion binding
g22042	GO:0008270,GO:0046872	zinc ion binding,metal ion binding
g22043	GO:0008270,GO:0046872	zinc ion binding,metal ion binding
g22044	GO:0016020	membrane
g22143	GO:0006457,GO:0005524,GO:0140662,GO:0005634,GO:0005829	protein folding,ATP binding,ATP-dependent protein folding chaperone,nucleus,cytosol
g22254	GO:2000767,GO:0003676,GO:0003727,GO:0003729,GO:0008270,GO:0045182,GO:0005737	positive regulation of cytoplasmic translation,nucleic acid binding,single-stranded RNA binding,mRNA binding,zinc ion binding,translation regulator activity,cytoplasm
g22255	GO:0006952,GO:0051707,GO:0098542,GO:0005524,GO:0016887,GO:0043531	defense response,response to other organism,defense response to other organism,ATP binding,ATP hydrolysis activity,ADP binding
g22256	GO:0007165,GO:0004672,GO:0005524,GO:0016301	signal transduction,protein kinase activity,ATP binding,kinase activity
g22259	GO:0006508,GO:0008234	proteolysis,cysteine-type peptidase activity
g22260	GO:0008270,GO:0046872	zinc ion binding,metal ion binding
g22413	GO:0006629,GO:0010345,GO:0035336,GO:0016491,GO:0016620,GO:0080019,GO:0102965,GO:0016020,GO:0043231	lipid metabolic process,suberin biosynthetic process,long-chain fatty-acyl-CoA metabolic process,oxidoreductase activity,oxidoreductase activity, acting on the aldehyde or oxo group of donors, NAD or NADP as acceptor,alcohol-forming very long-chain fatty acyl-CoA reductase activity,alcohol-forming long-chain fatty acyl-CoA reductase activity,membrane,intracellular membrane-bounded organelle
g22414	GO:0006281,GO:0003677,GO:0003824,GO:0004519,GO:0016301	DNA repair,DNA binding,catalytic activity,endonuclease activity,kinase activity
g22415	GO:0044550,GO:0016740,GO:0016747	secondary metabolite biosynthetic process,transferase activity,acyltransferase activity, transferring groups other than amino-acyl groups
g22416	GO:0009567,GO:0034508,GO:0051301,GO:0051307,GO:0051321,GO:0051382,GO:0051983,GO:0003677,GO:0030527,GO:0046982,GO:0000775,GO:0000776,GO:0000785,GO:0000786,GO:0005634	double fertilization forming a zygote and endosperm,centromere complex assembly,cell division,meiotic chromosome separation,meiotic cell cycle,kinetochore assembly,regulation of chromosome segregation,DNA binding,structural constituent of chromatin,protein heterodimerization activity,chromosome, centromeric region,kinetochore,chromatin,nucleosome,nucleus
g22417	GO:0008270,GO:0046872	zinc ion binding,metal ion binding
g22419	GO:0051382,GO:0051983,GO:0003677,GO:0030527,GO:0046982,GO:0000776,GO:0000786,GO:0005634,GO:0016020	kinetochore assembly,regulation of chromosome segregation,DNA binding,structural constituent of chromatin,protein heterodimerization activity,kinetochore,nucleosome,nucleus,membrane
g22420	GO:0032196	transposition
g22429	GO:0006508,GO:0008234	proteolysis,cysteine-type peptidase activity
g22431	GO:0000165,GO:0007254,GO:0004672,GO:0004674,GO:0005524,GO:0008545,GO:0016301,GO:0016740,GO:0005737	MAPK cascade,JNK cascade,protein kinase activity,protein serine/threonine kinase activity,ATP binding,JUN kinase kinase activity,kinase activity,transferase activity,cytoplasm
g22554	GO:0007165,GO:0005737,GO:0016020	signal transduction,cytoplasm,membrane
g22555	GO:0007165,GO:0005737,GO:0016020	signal transduction,cytoplasm,membrane
g22589	GO:0006278,GO:0003824,GO:0003964	RNA-templated DNA biosynthetic process,catalytic activity,RNA-directed DNA polymerase activity
g22590	GO:0006355,GO:0003676,GO:0003700,GO:0008270	regulation of DNA-templated transcription,nucleic acid binding,DNA-binding transcription factor activity,zinc ion binding
g22591	GO:0032196,GO:0043531	transposition,ADP binding
g22595	GO:0000723,GO:0006260,GO:0006281,GO:0006310,GO:0032508,GO:0003677,GO:0003678,GO:0004386,GO:0005524,GO:0016787	telomere maintenance,DNA replication,DNA repair,DNA recombination,DNA duplex unwinding,DNA binding,DNA helicase activity,helicase activity,ATP binding,hydrolase activity
g22596	GO:0000723,GO:0006260,GO:0006281,GO:0006310,GO:0032508,GO:0003678,GO:0004386,GO:0005524,GO:0016787,GO:0016887,GO:0005657	telomere maintenance,DNA replication,DNA repair,DNA recombination,DNA duplex unwinding,DNA helicase activity,helicase activity,ATP binding,hydrolase activity,ATP hydrolysis activity,replication fork
g22597	GO:0032196	transposition
g22598	GO:0032196	transposition
g22599	GO:0032196	transposition
g22706	GO:0009451,GO:0003723,GO:0043231	RNA modification,RNA binding,intracellular membrane-bounded organelle
g22707	GO:0031640,GO:0050832	killing of cells of another organism,defense response to fungus
g22708	GO:0006355,GO:0009739,GO:0010026,GO:0010090,GO:0003700	regulation of DNA-templated transcription,response to gibberellin,trichome differentiation,trichome morphogenesis,DNA-binding transcription factor activity
g22710	GO:0006260,GO:0006261,GO:0006287,GO:0006297,GO:0045004,GO:0071897,GO:0000166,GO:0003677,GO:0003887,GO:0004527,GO:0008296,GO:0046872,GO:0051539,GO:0005634,GO:0043625	DNA replication,DNA-templated DNA replication,base-excision repair, gap-filling,nucleotide-excision repair, DNA gap filling,DNA replication proofreading,DNA biosynthetic process,nucleotide binding,DNA binding,DNA-directed DNA polymerase activity,exonuclease activity,3'-5'-DNA exonuclease activity,metal ion binding,4 iron, 4 sulfur cluster binding,nucleus,delta DNA polymerase complex
g22711	GO:0016020	membrane
g22712	GO:0000082,GO:0007165,GO:0010033,GO:0010389,GO:0010468,GO:0051301,GO:0004672,GO:0004674,GO:0004693,GO:0005524,GO:0030332,GO:0000307,GO:0005634,GO:0005737	G1/S transition of mitotic cell cycle,signal transduction,obsolete response to organic substance,regulation of G2/M transition of mitotic cell cycle,regulation of gene expression,cell division,protein kinase activity,protein serine/threonine kinase activity,cyclin-dependent protein serine/threonine kinase activity,ATP binding,cyclin binding,cyclin-dependent protein kinase holoenzyme complex,nucle…
g22714	GO:0003333,GO:0006865,GO:0015171,GO:0016020	amino acid transmembrane transport,amino acid transport,amino acid transmembrane transporter activity,membrane
g22716	GO:0005975,GO:0004553,GO:0016798,GO:0005886,GO:0016020	carbohydrate metabolic process,hydrolase activity, hydrolyzing O-glycosyl compounds,hydrolase activity, acting on glycosyl bonds,plasma membrane,membrane
g22717	GO:0019438,GO:0032259,GO:0008168,GO:0008171,GO:0008757,GO:0046983	obsolete aromatic compound biosynthetic process,methylation,methyltransferase activity,O-methyltransferase activity,S-adenosylmethionine-dependent methyltransferase activity,protein dimerization activity
g22718	GO:0008017,GO:0005737,GO:0005856,GO:0005874	microtubule binding,cytoplasm,cytoskeleton,microtubule
g22719	GO:0031146,GO:0005737,GO:0019005	SCF-dependent proteasomal ubiquitin-dependent protein catabolic process,cytoplasm,SCF ubiquitin ligase complex
g22720	GO:0006353,GO:0006355,GO:0003690	DNA-templated transcription termination,regulation of DNA-templated transcription,double-stranded DNA binding
g22722	GO:0006508,GO:0036503,GO:0043161,GO:0045899,GO:1901800,GO:0005515,GO:0005524,GO:0008233,GO:0016887,GO:0036402,GO:0000502,GO:0005634,GO:0008540,GO:0031597,GO:0140535	proteolysis,ERAD pathway,proteasome-mediated ubiquitin-dependent protein catabolic process,positive regulation of RNA polymerase II transcription preinitiation complex assembly,positive regulation of proteasomal protein catabolic process,protein binding,ATP binding,peptidase activity,ATP hydrolysis activity,proteasome-activating activity,proteasome complex,nucleus,proteasome regulatory particle, …
g22769	GO:0016787	hydrolase activity
g22770	GO:0016787	hydrolase activity
g22771	GO:0010468,GO:0003682,GO:0005634	regulation of gene expression,chromatin binding,nucleus
g22772	GO:0006355,GO:0003700,GO:0046983,GO:0005634	regulation of DNA-templated transcription,DNA-binding transcription factor activity,protein dimerization activity,nucleus
g22773	GO:0006355,GO:0006357,GO:0008356,GO:0000978,GO:0003677,GO:0003700,GO:0043565,GO:0005634	regulation of DNA-templated transcription,regulation of transcription by RNA polymerase II,asymmetric cell division,RNA polymerase II cis-regulatory region sequence-specific DNA binding,DNA binding,DNA-binding transcription factor activity,sequence-specific DNA binding,nucleus
g22774	GO:0006355,GO:0051707,GO:0003677,GO:0004672,GO:0005524,GO:0016301,GO:0016020	regulation of DNA-templated transcription,response to other organism,DNA binding,protein kinase activity,ATP binding,kinase activity,membrane
g22775	GO:0006355,GO:0051707,GO:0003677,GO:0004672,GO:0004674,GO:0005524,GO:0016301,GO:0030246,GO:0106310,GO:0016020	regulation of DNA-templated transcription,response to other organism,DNA binding,protein kinase activity,protein serine/threonine kinase activity,ATP binding,kinase activity,carbohydrate binding,protein serine kinase activity,membrane
g22776	GO:0035435,GO:0055085,GO:1990547,GO:0005315,GO:0005743,GO:0016020	phosphate ion transmembrane transport,transmembrane transport,mitochondrial phosphate ion transmembrane transport,phosphate transmembrane transporter activity,mitochondrial inner membrane,membrane
g22778	GO:0016020	membrane
g22779	GO:0006654,GO:0019374,GO:0004252,GO:0009706,GO:0016020,GO:0031969	phosphatidic acid biosynthetic process,galactolipid metabolic process,serine-type endopeptidase activity,chloroplast inner membrane,membrane,chloroplast membrane
g22780	GO:0072318,GO:0072583,GO:0030276,GO:0005737,GO:0005783,GO:0031982,GO:0043231	clathrin coat disassembly,clathrin-dependent endocytosis,clathrin binding,cytoplasm,endoplasmic reticulum,vesicle,intracellular membrane-bounded organelle
g22781	GO:0032259,GO:0008168,GO:0016301,GO:0016020	methylation,methyltransferase activity,kinase activity,membrane
g22782	GO:0009058,GO:0097052,GO:0008483,GO:0016212,GO:0030170,GO:0005737,GO:0005739	biosynthetic process,L-kynurenine metabolic process,transaminase activity,kynurenine-oxoglutarate transaminase activity,pyridoxal phosphate binding,cytoplasm,mitochondrion
g22783	GO:0006355,GO:0009909,GO:0003700,GO:0008270,GO:0005634	regulation of DNA-templated transcription,regulation of flower development,DNA-binding transcription factor activity,zinc ion binding,nucleus
g22784	GO:0006508,GO:0004252,GO:0008236,GO:0005794,GO:0005856	proteolysis,serine-type endopeptidase activity,serine-type peptidase activity,Golgi apparatus,cytoskeleton
g22785	GO:0006913,GO:0015031,GO:0051028,GO:0008139,GO:0017056,GO:0005634,GO:0005635,GO:0005643	nucleocytoplasmic transport,protein transport,mRNA transport,nuclear localization sequence binding,structural constituent of nuclear pore,nucleus,nuclear envelope,nuclear pore
g22786	GO:0006465,GO:0006508,GO:0010027,GO:0003676,GO:0004252,GO:0008233,GO:0005886,GO:0009535,GO:0016020	signal peptide processing,proteolysis,thylakoid membrane organization,nucleic acid binding,serine-type endopeptidase activity,peptidase activity,plasma membrane,chloroplast thylakoid membrane,membrane
g22789	GO:0006508,GO:0004190,GO:0005576,GO:0016020	proteolysis,aspartic-type endopeptidase activity,extracellular region,membrane
g22790	GO:0006508,GO:0004190,GO:0005576	proteolysis,aspartic-type endopeptidase activity,extracellular region
g22795	GO:0006397,GO:0006406,GO:0035196,GO:1990428,GO:0003723,GO:0003729,GO:0000347,GO:0000445,GO:0005634,GO:0016607	mRNA processing,mRNA export from nucleus,miRNA processing,miRNA transport,RNA binding,mRNA binding,THO complex,THO complex part of transcription export complex,nucleus,nuclear speck
g22935	GO:0000226,GO:0045128,GO:0005524,GO:0008568,GO:0016887,GO:0005634	microtubule cytoskeleton organization,negative regulation of reciprocal meiotic recombination,ATP binding,microtubule severing ATPase activity,ATP hydrolysis activity,nucleus
g22938	GO:0045454,GO:0015035,GO:0005737	cell redox homeostasis,protein-disulfide reductase activity,cytoplasm
g22939	GO:0008270,GO:0046872	zinc ion binding,metal ion binding
g23224	GO:0044772,GO:0051301,GO:0016538,GO:0000307,GO:0005634,GO:0005737	mitotic cell cycle phase transition,cell division,cyclin-dependent protein serine/threonine kinase regulator activity,cyclin-dependent protein kinase holoenzyme complex,nucleus,cytoplasm
g23298	GO:0030041,GO:0034314,GO:0008270,GO:0005737,GO:0005885,GO:0015629	actin filament polymerization,Arp2/3 complex-mediated actin nucleation,zinc ion binding,cytoplasm,Arp2/3 protein complex,actin cytoskeleton
g23299	GO:0009451,GO:0003723,GO:0004672,GO:0005524,GO:0008270,GO:0016301,GO:0016788,GO:0016020,GO:0043231	RNA modification,RNA binding,protein kinase activity,ATP binding,zinc ion binding,kinase activity,hydrolase activity, acting on ester bonds,membrane,intracellular membrane-bounded organelle
g23300	GO:0007052,GO:0030041,GO:0034314,GO:0045132,GO:0051315,GO:0051383,GO:0044877,GO:0000775,GO:0000776,GO:0005694,GO:0005737,GO:0005885,GO:0015629,GO:0031262	mitotic spindle organization,actin filament polymerization,Arp2/3 complex-mediated actin nucleation,meiotic chromosome segregation,attachment of mitotic spindle microtubules to kinetochore,kinetochore organization,protein-containing complex binding,chromosome, centromeric region,kinetochore,chromosome,cytoplasm,Arp2/3 protein complex,actin cytoskeleton,Ndc80 complex
g23305	GO:0032196	transposition
g23307	GO:0000723,GO:0006260,GO:0006281,GO:0006310,GO:0032508,GO:0003678,GO:0004386,GO:0005524,GO:0016787,GO:0016887,GO:0005657	telomere maintenance,DNA replication,DNA repair,DNA recombination,DNA duplex unwinding,DNA helicase activity,helicase activity,ATP binding,hydrolase activity,ATP hydrolysis activity,replication fork
g23308	GO:0000723,GO:0006281,GO:0006310,GO:0032508,GO:0003678,GO:0004386,GO:0005524,GO:0016787,GO:0016887	telomere maintenance,DNA repair,DNA recombination,DNA duplex unwinding,DNA helicase activity,helicase activity,ATP binding,hydrolase activity,ATP hydrolysis activity
g23309	GO:0006508,GO:0009969,GO:0042546,GO:0071555,GO:0008107,GO:0008234,GO:0016757,GO:0005794,GO:0016020,GO:0032580	proteolysis,xyloglucan biosynthetic process,cell wall biogenesis,cell wall organization,galactoside 2-alpha-L-fucosyltransferase activity,cysteine-type peptidase activity,glycosyltransferase activity,Golgi apparatus,membrane,Golgi cisterna membrane
g23310	GO:0006952,GO:0005516,GO:0016020	defense response,calmodulin binding,membrane
g23311	GO:0030490,GO:0004672,GO:0004674,GO:0005524,GO:0005634,GO:0005829,GO:0030688	maturation of SSU-rRNA,protein kinase activity,protein serine/threonine kinase activity,ATP binding,nucleus,cytosol,preribosome, small subunit precursor
g23312	GO:0030490,GO:0004672,GO:0004674,GO:0005524,GO:0005634,GO:0005829,GO:0030688	maturation of SSU-rRNA,protein kinase activity,protein serine/threonine kinase activity,ATP binding,nucleus,cytosol,preribosome, small subunit precursor
g23313	GO:0009725,GO:0046622,GO:0005634,GO:0005737,GO:0016020	response to hormone,positive regulation of organ growth,nucleus,cytoplasm,membrane
g23315	GO:0006614,GO:0008312,GO:0043022,GO:0005737,GO:0005783,GO:0005786,GO:0048500	SRP-dependent cotranslational protein targeting to membrane,7S RNA binding,ribosome binding,cytoplasm,endoplasmic reticulum,signal recognition particle, endoplasmic reticulum targeting,signal recognition particle
g23317	GO:0008270,GO:0046872	zinc ion binding,metal ion binding
g23318	GO:0004672,GO:0004674,GO:0005524,GO:0016301,GO:0005737	protein kinase activity,protein serine/threonine kinase activity,ATP binding,kinase activity,cytoplasm
g23320	GO:0006383,GO:0042797,GO:0003677,GO:0005666	transcription by RNA polymerase III,tRNA transcription by RNA polymerase III,DNA binding,RNA polymerase III complex
g23322	GO:0032196	transposition
g23418	GO:0006508,GO:0008234	proteolysis,cysteine-type peptidase activity
g23419	GO:0004672,GO:0005524,GO:0008270,GO:0046872	protein kinase activity,ATP binding,zinc ion binding,metal ion binding
g23420	GO:0006508,GO:0008234	proteolysis,cysteine-type peptidase activity
g23421	GO:0006412,GO:0003924,GO:0005525,GO:0046872,GO:0005737	translation,GTPase activity,GTP binding,metal ion binding,cytoplasm
g23424	GO:0008270,GO:0046872	zinc ion binding,metal ion binding
g23426	GO:0006355,GO:0008270,GO:0046872,GO:0005634,GO:0016020	regulation of DNA-templated transcription,zinc ion binding,metal ion binding,nucleus,membrane
g23452	GO:0006355,GO:0008270,GO:0046872,GO:0005634,GO:0016020	regulation of DNA-templated transcription,zinc ion binding,metal ion binding,nucleus,membrane
g23453	GO:0043488,GO:0061157,GO:0003723,GO:0003729,GO:1990247,GO:0005737	regulation of mRNA stability,mRNA destabilization,RNA binding,mRNA binding,N6-methyladenosine-containing RNA reader activity,cytoplasm
g23454	GO:0032196	transposition
g23457	GO:0003955,GO:0010181,GO:0016491,GO:0005829	NAD(P)H dehydrogenase (quinone) activity,FMN binding,oxidoreductase activity,cytosol
g23458	GO:0006355,GO:0006357,GO:0009723,GO:0010104,GO:0045893,GO:0046685,GO:0046686,GO:0071731,GO:1900706,GO:1990641,GO:0000977,GO:0000981,GO:0003677,GO:0003700,GO:0046983,GO:0090575	regulation of DNA-templated transcription,regulation of transcription by RNA polymerase II,response to ethylene,regulation of ethylene-activated signaling pathway,positive regulation of DNA-templated transcription,response to arsenic-containing substance,response to cadmium ion,response to nitric oxide,positive regulation of siderophore biosynthetic process,response to iron ion starvation,RNA pol…
g23460	GO:0006508,GO:0043161,GO:1901800,GO:0005524,GO:0008233,GO:0016887,GO:0036402,GO:0000502,GO:0005634,GO:0005737,GO:0008540,GO:0140535	proteolysis,proteasome-mediated ubiquitin-dependent protein catabolic process,positive regulation of proteasomal protein catabolic process,ATP binding,peptidase activity,ATP hydrolysis activity,proteasome-activating activity,proteasome complex,nucleus,cytoplasm,proteasome regulatory particle, base subcomplex,intracellular protein-containing complex
g23461	GO:0006508,GO:0043161,GO:1901800,GO:0005524,GO:0008233,GO:0016787,GO:0016887,GO:0036402,GO:0000502,GO:0005634,GO:0005737,GO:0008540,GO:0140535	proteolysis,proteasome-mediated ubiquitin-dependent protein catabolic process,positive regulation of proteasomal protein catabolic process,ATP binding,peptidase activity,hydrolase activity,ATP hydrolysis activity,proteasome-activating activity,proteasome complex,nucleus,cytoplasm,proteasome regulatory particle, base subcomplex,intracellular protein-containing complex
g24017	GO:0016567,GO:0016740,GO:0016020	protein ubiquitination,transferase activity,membrane
g24018	GO:0006511,GO:0016567,GO:0016740,GO:0061630,GO:0016020	ubiquitin-dependent protein catabolic process,protein ubiquitination,transferase activity,ubiquitin protein ligase activity,membrane
g24175	GO:0006260,GO:0006261,GO:0006269,GO:0006270,GO:0003677,GO:0046872,GO:0051539,GO:0005658,GO:0016020,GO:1990077	DNA replication,DNA-templated DNA replication,DNA replication, synthesis of primer,DNA replication initiation,DNA binding,metal ion binding,4 iron, 4 sulfur cluster binding,alpha DNA polymerase:primase complex,membrane,primosome complex
g24176	GO:0000038,GO:0006635,GO:0007031,GO:0015031,GO:0016558,GO:0008270,GO:0016740,GO:0046872,GO:0005777,GO:0005778,GO:0016020,GO:0016593	very long-chain fatty acid metabolic process,fatty acid beta-oxidation,peroxisome organization,protein transport,protein import into peroxisome matrix,zinc ion binding,transferase activity,metal ion binding,peroxisome,peroxisomal membrane,membrane,Cdc73/Paf1 complex
g24178	GO:0006654,GO:0009395,GO:0016042,GO:0035556,GO:0004630,GO:0016787,GO:0070290,GO:0005886	phosphatidic acid biosynthetic process,phospholipid catabolic process,lipid catabolic process,intracellular signal transduction,phospholipase D activity,hydrolase activity,N-acylphosphatidylethanolamine-specific phospholipase D activity,plasma membrane
g24179	GO:0016597	amino acid binding
g24180	GO:0016597	amino acid binding
g24242	GO:0006457,GO:0051085,GO:0051082,GO:0051087,GO:0005783,GO:0005829	protein folding,chaperone cofactor-dependent protein refolding,unfolded protein binding,protein-folding chaperone binding,endoplasmic reticulum,cytosol
g24244	GO:0003676,GO:0003824,GO:0008270,GO:0016020	nucleic acid binding,catalytic activity,zinc ion binding,membrane
g24246	GO:0016020	membrane
g24247	GO:0006355,GO:0008270,GO:0046872,GO:0005634	regulation of DNA-templated transcription,zinc ion binding,metal ion binding,nucleus
g24249	GO:0009909,GO:0010075,GO:0010078,GO:0010088,GO:0045595,GO:0001653,GO:0004672,GO:0005102,GO:0005524,GO:0016301,GO:0033612,GO:0005789,GO:0005886,GO:0016020	regulation of flower development,regulation of meristem growth,maintenance of root meristem identity,phloem development,regulation of cell differentiation,peptide receptor activity,protein kinase activity,signaling receptor binding,ATP binding,kinase activity,receptor serine/threonine kinase binding,endoplasmic reticulum membrane,plasma membrane,membrane
g24250	GO:0071555,GO:0016740,GO:0016757,GO:0000139,GO:0005794,GO:0016020	cell wall organization,transferase activity,glycosyltransferase activity,Golgi membrane,Golgi apparatus,membrane
g24251	GO:0006811,GO:0007186,GO:0034220,GO:0004930,GO:0015276,GO:0038023,GO:0005886,GO:0016020	monoatomic ion transport,G protein-coupled receptor signaling pathway,monoatomic ion transmembrane transport,G protein-coupled receptor activity,ligand-gated monoatomic ion channel activity,signaling receptor activity,plasma membrane,membrane
g24252	GO:0003824	catalytic activity
g24292	GO:0008270,GO:0046872	zinc ion binding,metal ion binding
g24293	GO:0005975,GO:0046373,GO:0008270,GO:0046556	carbohydrate metabolic process,L-arabinose metabolic process,zinc ion binding,alpha-L-arabinofuranosidase activity
g24294	GO:0006597,GO:0008295,GO:0004014,GO:0016831,GO:0005829	spermine biosynthetic process,spermidine biosynthetic process,adenosylmethionine decarboxylase activity,carboxy-lyase activity,cytosol
g24296	GO:0006298,GO:0006974,GO:0003677,GO:0005524,GO:0030983,GO:0140664,GO:0005634,GO:0032301	mismatch repair,DNA damage response,DNA binding,ATP binding,mismatched DNA binding,ATP-dependent DNA damage sensor activity,nucleus,MutSalpha complex
g24465	GO:0006281,GO:0006338,GO:0005524,GO:0008094,GO:0008270,GO:0016787,GO:0030145,GO:0046872,GO:0140658,GO:0005634,GO:0048046	DNA repair,chromatin remodeling,ATP binding,ATP-dependent activity, acting on DNA,zinc ion binding,hydrolase activity,manganese ion binding,metal ion binding,ATP-dependent chromatin remodeler activity,nucleus,apoplast
g24466	GO:0006281,GO:0006338,GO:0005524,GO:0008094,GO:0008270,GO:0016787,GO:0046872,GO:0140658,GO:0005634	DNA repair,chromatin remodeling,ATP binding,ATP-dependent activity, acting on DNA,zinc ion binding,hydrolase activity,metal ion binding,ATP-dependent chromatin remodeler activity,nucleus
g24467	GO:0006508,GO:0009969,GO:0042546,GO:0071555,GO:0008107,GO:0008234,GO:0016757,GO:0005794,GO:0016020,GO:0032580	proteolysis,xyloglucan biosynthetic process,cell wall biogenesis,cell wall organization,galactoside 2-alpha-L-fucosyltransferase activity,cysteine-type peptidase activity,glycosyltransferase activity,Golgi apparatus,membrane,Golgi cisterna membrane
g24514	GO:0006357,GO:0030154,GO:0051726,GO:2000134,GO:0000977,GO:0000785,GO:0005634,GO:0005667	regulation of transcription by RNA polymerase II,cell differentiation,regulation of cell cycle,negative regulation of G1/S transition of mitotic cell cycle,RNA polymerase II transcription regulatory region sequence-specific DNA binding,chromatin,nucleus,transcription regulator complex
g24516	GO:0006278,GO:0003964	RNA-templated DNA biosynthetic process,RNA-directed DNA polymerase activity
g24713	GO:0006355,GO:0008270,GO:0043565,GO:0046872,GO:0005634	regulation of DNA-templated transcription,zinc ion binding,sequence-specific DNA binding,metal ion binding,nucleus
g25035	GO:0009969,GO:0042546,GO:0071555,GO:0008107,GO:0008417,GO:0016757,GO:0005794,GO:0016020,GO:0032580	xyloglucan biosynthetic process,cell wall biogenesis,cell wall organization,galactoside 2-alpha-L-fucosyltransferase activity,fucosyltransferase activity,glycosyltransferase activity,Golgi apparatus,membrane,Golgi cisterna membrane
g25040	GO:0006334,GO:0006335,GO:0034080,GO:0042393,GO:0005634,GO:0005654	nucleosome assembly,DNA replication-dependent chromatin assembly,CENP-A containing chromatin assembly,histone binding,nucleus,nucleoplasm
g25042	GO:0006278,GO:0003676,GO:0003964,GO:0008270,GO:0046872,GO:0005634,GO:0043231	RNA-templated DNA biosynthetic process,nucleic acid binding,RNA-directed DNA polymerase activity,zinc ion binding,metal ion binding,nucleus,intracellular membrane-bounded organelle
g25044	GO:0051287	NAD binding
g25045	GO:0032259,GO:0003723,GO:0008168	methylation,RNA binding,methyltransferase activity
g25047	GO:0006418,GO:0006430,GO:0015966,GO:0043032,GO:0048481,GO:0000049,GO:0000166,GO:0003676,GO:0003729,GO:0003877,GO:0004812,GO:0004824,GO:0005524,GO:0005615,GO:0005634,GO:0005737,GO:0005739,GO:0005829,GO:0009507,GO:0017101	tRNA aminoacylation for protein translation,lysyl-tRNA aminoacylation,diadenosine tetraphosphate biosynthetic process,positive regulation of macrophage activation,plant ovule development,tRNA binding,nucleotide binding,nucleic acid binding,mRNA binding,ATP:ADP adenylyltransferase activity,aminoacyl-tRNA ligase activity,lysine-tRNA ligase activity,ATP binding,extracellular space,nucleus,cytoplasm,…
g25292	GO:0016925,GO:0061656,GO:0005634,GO:0016020	protein sumoylation,SUMO conjugating enzyme activity,nucleus,membrane
g25573	GO:0009691,GO:0016787,GO:0016799,GO:0005829	cytokinin biosynthetic process,hydrolase activity,hydrolase activity, hydrolyzing N-glycosyl compounds,cytosol
g25574	GO:0006298,GO:0006974,GO:0003677,GO:0005524,GO:0030983,GO:0140664,GO:0005634,GO:0032301	mismatch repair,DNA damage response,DNA binding,ATP binding,mismatched DNA binding,ATP-dependent DNA damage sensor activity,nucleus,MutSalpha complex
g25576	GO:0007018,GO:0007052,GO:0051231,GO:0003774,GO:0003777,GO:0005524,GO:0008017,GO:0016787,GO:0005874,GO:0005875	microtubule-based movement,mitotic spindle organization,spindle elongation,cytoskeletal motor activity,microtubule motor activity,ATP binding,microtubule binding,hydrolase activity,microtubule,microtubule associated complex
g25738	GO:0006278,GO:0003964	RNA-templated DNA biosynthetic process,RNA-directed DNA polymerase activity
g25786	GO:0006850,GO:0050833,GO:0005739,GO:0005743	mitochondrial pyruvate transmembrane transport,pyruvate transmembrane transporter activity,mitochondrion,mitochondrial inner membrane
g25788	GO:0000398,GO:0000974,GO:0071011,GO:0071013	mRNA splicing, via spliceosome,Prp19 complex,precatalytic spliceosome,catalytic step 2 spliceosome
g25791	GO:0044772,GO:0051301,GO:0016538,GO:0000307,GO:0005634,GO:0005737	mitotic cell cycle phase transition,cell division,cyclin-dependent protein serine/threonine kinase regulator activity,cyclin-dependent protein kinase holoenzyme complex,nucleus,cytoplasm
g25793	GO:0000387,GO:0000462,GO:0003676,GO:0003723,GO:0004386,GO:0005524,GO:0008270,GO:0016787,GO:0005730,GO:0032797	spliceosomal snRNP assembly,maturation of SSU-rRNA from tricistronic rRNA transcript (SSU-rRNA, 5.8S rRNA, LSU-rRNA),nucleic acid binding,RNA binding,helicase activity,ATP binding,zinc ion binding,hydrolase activity,nucleolus,SMN complex
g25794	GO:0005509,GO:0016020	calcium ion binding,membrane
g25795	GO:0006355,GO:0003677,GO:0003700,GO:0005634	regulation of DNA-templated transcription,DNA binding,DNA-binding transcription factor activity,nucleus
g25798	GO:0046294,GO:0004024,GO:0008270,GO:0016491,GO:0046872,GO:0051903,GO:0005829	formaldehyde catabolic process,alcohol dehydrogenase (NAD+) activity, zinc-dependent,zinc ion binding,oxidoreductase activity,metal ion binding,S-(hydroxymethyl)glutathione dehydrogenase [NAD(P)+] activity,cytosol
g25800	GO:2000767,GO:0003676,GO:0003727,GO:0003729,GO:0008270,GO:0045182,GO:0005737	positive regulation of cytoplasmic translation,nucleic acid binding,single-stranded RNA binding,mRNA binding,zinc ion binding,translation regulator activity,cytoplasm
g25802	GO:0005540,GO:0016020	hyaluronic acid binding,membrane
g25803	GO:0000723,GO:0006260,GO:0006281,GO:0006310,GO:0032508,GO:0003678,GO:0004386,GO:0005524,GO:0016787,GO:0016887,GO:0005657	telomere maintenance,DNA replication,DNA repair,DNA recombination,DNA duplex unwinding,DNA helicase activity,helicase activity,ATP binding,hydrolase activity,ATP hydrolysis activity,replication fork
g25804	GO:0006355,GO:0006970,GO:0009414,GO:0009737,GO:0009738,GO:0009873,GO:0042335,GO:0045893,GO:1902584,GO:1904278,GO:0003677,GO:0003700,GO:0043565,GO:0005634	regulation of DNA-templated transcription,response to osmotic stress,response to water deprivation,response to abscisic acid,abscisic acid-activated signaling pathway,ethylene-activated signaling pathway,cuticle development,positive regulation of DNA-templated transcription,positive regulation of response to water deprivation,positive regulation of wax biosynthetic process,DNA binding,DNA-binding…
g25805	GO:0055085,GO:0022857,GO:0005886,GO:0016020	transmembrane transport,transmembrane transporter activity,plasma membrane,membrane
g25892	GO:0006278,GO:0015760,GO:0055062,GO:0055085,GO:0003824,GO:0003964,GO:0061513,GO:0016020	RNA-templated DNA biosynthetic process,glucose-6-phosphate transport,phosphate ion homeostasis,transmembrane transport,catalytic activity,RNA-directed DNA polymerase activity,glucose 6-phosphate:phosphate antiporter activity,membrane
g25893	GO:0008270,GO:0046872	zinc ion binding,metal ion binding
g25894	GO:0006508,GO:0016926,GO:0008234,GO:0016929,GO:0005634	proteolysis,protein desumoylation,cysteine-type peptidase activity,deSUMOylase activity,nucleus
g25895	GO:0000724,GO:0006260,GO:0006281,GO:0006289,GO:0006310,GO:0007004,GO:0051321,GO:0003677,GO:0003684,GO:0043047,GO:0005634,GO:0005662	double-strand break repair via homologous recombination,DNA replication,DNA repair,nucleotide-excision repair,DNA recombination,telomere maintenance via telomerase,meiotic cell cycle,DNA binding,damaged DNA binding,single-stranded telomeric DNA binding,nucleus,DNA replication factor A complex
g25896	GO:0000723,GO:0006260,GO:0006281,GO:0006310,GO:0032508,GO:0003678,GO:0004386,GO:0005524,GO:0016787,GO:0016887,GO:0005657	telomere maintenance,DNA replication,DNA repair,DNA recombination,DNA duplex unwinding,DNA helicase activity,helicase activity,ATP binding,hydrolase activity,ATP hydrolysis activity,replication fork
g25898	GO:0008270,GO:0046872	zinc ion binding,metal ion binding
g25899	GO:0006355,GO:0008270,GO:0046872,GO:0005634,GO:0016020	regulation of DNA-templated transcription,zinc ion binding,metal ion binding,nucleus,membrane
g25900	GO:0006004,GO:0006355,GO:0006508,GO:0016926,GO:0008234,GO:0016740,GO:0016929,GO:0005634,GO:0016020	fucose metabolic process,regulation of DNA-templated transcription,proteolysis,protein desumoylation,cysteine-type peptidase activity,transferase activity,deSUMOylase activity,nucleus,membrane
g25928	GO:0016020	membrane
g25931	GO:0004497,GO:0005506,GO:0016491,GO:0016705,GO:0020037,GO:0046872,GO:0016020	monooxygenase activity,iron ion binding,oxidoreductase activity,oxidoreductase activity, acting on paired donors, with incorporation or reduction of molecular oxygen,heme binding,metal ion binding,membrane
g25932	GO:0009408,GO:0009409,GO:0009414,GO:0009651,GO:0001786,GO:0005509,GO:0005544,GO:0005737,GO:0005886	response to heat,response to cold,response to water deprivation,response to salt stress,phosphatidylserine binding,calcium ion binding,calcium-dependent phospholipid binding,cytoplasm,plasma membrane
g25933	GO:0006950,GO:0009408,GO:0009409,GO:0009414,GO:0009651,GO:0001786,GO:0005509,GO:0005544,GO:0005737,GO:0005886	response to stress,response to heat,response to cold,response to water deprivation,response to salt stress,phosphatidylserine binding,calcium ion binding,calcium-dependent phospholipid binding,cytoplasm,plasma membrane
g25934	GO:0000266,GO:0016559,GO:0043653,GO:0005739,GO:0005741,GO:0005778	mitochondrial fission,peroxisome fission,mitochondrial fragmentation involved in apoptotic process,mitochondrion,mitochondrial outer membrane,peroxisomal membrane
g25936	GO:0006750,GO:0000287,GO:0004363,GO:0005524,GO:0016874,GO:0043295,GO:0046872,GO:0005829	glutathione biosynthetic process,magnesium ion binding,glutathione synthase activity,ATP binding,ligase activity,glutathione binding,metal ion binding,cytosol
g25937	GO:0046274,GO:0005507,GO:0016491,GO:0046872,GO:0052716,GO:0016020,GO:0048046	lignin catabolic process,copper ion binding,oxidoreductase activity,metal ion binding,hydroquinone:oxygen oxidoreductase activity,membrane,apoplast
g25938	GO:0046274,GO:0005507,GO:0016491,GO:0046872,GO:0052716,GO:0048046	lignin catabolic process,copper ion binding,oxidoreductase activity,metal ion binding,hydroquinone:oxygen oxidoreductase activity,apoplast
g25939	GO:1990961,GO:0015297,GO:0022857,GO:0042910,GO:0016020	xenobiotic detoxification by transmembrane export across the plasma membrane,antiporter activity,transmembrane transporter activity,xenobiotic transmembrane transporter activity,membrane
g25940	GO:0006486,GO:0016757,GO:0005794,GO:0016020	protein glycosylation,glycosyltransferase activity,Golgi apparatus,membrane
g25941	GO:0004497,GO:0004499,GO:0016491,GO:0050660,GO:0050661	monooxygenase activity,N,N-dimethylaniline monooxygenase activity,oxidoreductase activity,flavin adenine dinucleotide binding,NADP binding
g25942	GO:0055085,GO:0005524,GO:0016887,GO:0042626,GO:0140359,GO:0016020	transmembrane transport,ATP binding,ATP hydrolysis activity,ATPase-coupled transmembrane transporter activity,ABC-type transporter activity,membrane
g25944	GO:0010073,GO:0048507	meristem maintenance,meristem development
g25945	GO:0010073,GO:0048507	meristem maintenance,meristem development
g25948	GO:0016757,GO:0016020	glycosyltransferase activity,membrane
g26022	GO:0016020	membrane
g26023	GO:0006952,GO:0098542,GO:0043531	defense response,defense response to other organism,ADP binding
g26024	GO:0016787,GO:0016020	hydrolase activity,membrane
g26026	GO:0003824	catalytic activity
g26027	GO:0006952,GO:0051707,GO:0098542,GO:0043531	defense response,response to other organism,defense response to other organism,ADP binding
g26028	GO:0006952,GO:0051707,GO:0098542,GO:0043531	defense response,response to other organism,defense response to other organism,ADP binding
g26029	GO:0003955,GO:0010181,GO:0016020	NAD(P)H dehydrogenase (quinone) activity,FMN binding,membrane
g26030	GO:0003955,GO:0010181,GO:0016020	NAD(P)H dehydrogenase (quinone) activity,FMN binding,membrane
g26031	GO:0000226,GO:0009819,GO:0045926,GO:0008017,GO:0005737	microtubule cytoskeleton organization,drought recovery,negative regulation of growth,microtubule binding,cytoplasm
g26032	GO:0015749,GO:0071702,GO:0015145,GO:0015293,GO:0016020	monosaccharide transmembrane transport,obsolete organic substance transport,monosaccharide transmembrane transporter activity,symporter activity,membrane
g26033	GO:0006520,GO:0008615,GO:0042823,GO:0016843	amino acid metabolic process,pyridoxine biosynthetic process,pyridoxal phosphate biosynthetic process,amine-lyase activity
g26034	GO:0000462,GO:0030515,GO:0005730,GO:0032040,GO:0034388	maturation of SSU-rRNA from tricistronic rRNA transcript (SSU-rRNA, 5.8S rRNA, LSU-rRNA),snoRNA binding,nucleolus,small-subunit processome,Pwp2p-containing subcomplex of 90S preribosome
g26035	GO:0009699,GO:0016020,GO:0048046	phenylpropanoid biosynthetic process,membrane,apoplast
g26036	GO:0009699,GO:0016020,GO:0048046	phenylpropanoid biosynthetic process,membrane,apoplast
g26037	GO:0009699,GO:0016020,GO:0048046	phenylpropanoid biosynthetic process,membrane,apoplast
g26038	GO:0009699,GO:0048046	phenylpropanoid biosynthetic process,apoplast
g26039	GO:0000460,GO:0000470,GO:0006364,GO:0030687	maturation of 5.8S rRNA,maturation of LSU-rRNA,rRNA processing,preribosome, large subunit precursor
g26040	GO:0007165,GO:0004672,GO:0004674,GO:0005524,GO:0005737,GO:0016020	signal transduction,protein kinase activity,protein serine/threonine kinase activity,ATP binding,cytoplasm,membrane
g26041	GO:0001653,GO:0004672,GO:0004674,GO:0005524,GO:0016301,GO:0005886,GO:0016020	peptide receptor activity,protein kinase activity,protein serine/threonine kinase activity,ATP binding,kinase activity,plasma membrane,membrane
g26042	GO:0003677,GO:0046983	DNA binding,protein dimerization activity
g26044	GO:0031348,GO:0042742,GO:0045892,GO:0005634,GO:0005737,GO:0009536,GO:0043231,GO:0048471	negative regulation of defense response,defense response to bacterium,negative regulation of DNA-templated transcription,nucleus,cytoplasm,plastid,intracellular membrane-bounded organelle,perinuclear region of cytoplasm
g26045	GO:1990961,GO:0008483,GO:0015297,GO:0022857,GO:0042910,GO:0016020	xenobiotic detoxification by transmembrane export across the plasma membrane,transaminase activity,antiporter activity,transmembrane transporter activity,xenobiotic transmembrane transporter activity,membrane
g26046	GO:0009058,GO:0009853,GO:0042853,GO:0004021,GO:0008270,GO:0008453,GO:0008483,GO:0016740,GO:0030170,GO:0047958	biosynthetic process,photorespiration,L-alanine catabolic process,L-alanine:2-oxoglutarate aminotransferase activity,zinc ion binding,alanine-glyoxylate transaminase activity,transaminase activity,transferase activity,pyridoxal phosphate binding,glycine:2-oxoglutarate aminotransferase activity
g26047	GO:0009738,GO:0016740,GO:0005634,GO:0005886	abscisic acid-activated signaling pathway,transferase activity,nucleus,plasma membrane
g26048	GO:0003676,GO:0008270	nucleic acid binding,zinc ion binding
g26049	GO:0016020	membrane
g26051	GO:0009055,GO:0005886,GO:0016020	electron transfer activity,plasma membrane,membrane
g26052	GO:0009058,GO:0009451,GO:0009853,GO:0042853,GO:0003723,GO:0003729,GO:0004021,GO:0008270,GO:0008453,GO:0008483,GO:0016740,GO:0030170,GO:0047958,GO:0043231	biosynthetic process,RNA modification,photorespiration,L-alanine catabolic process,RNA binding,mRNA binding,L-alanine:2-oxoglutarate aminotransferase activity,zinc ion binding,alanine-glyoxylate transaminase activity,transaminase activity,transferase activity,pyridoxal phosphate binding,glycine:2-oxoglutarate aminotransferase activity,intracellular membrane-bounded organelle
g26053	GO:0006412,GO:0006413,GO:0006414,GO:0045901,GO:0045905,GO:0003723,GO:0003743,GO:0003746,GO:0043022	translation,translational initiation,translational elongation,positive regulation of translational elongation,positive regulation of translational termination,RNA binding,translation initiation factor activity,translation elongation factor activity,ribosome binding
g26054	GO:0009827,GO:0003682,GO:0005634,GO:0005737,GO:0048188	plant-type cell wall modification,chromatin binding,nucleus,cytoplasm,Set1C/COMPASS complex
g26055	GO:0000226,GO:0001782,GO:0030865,GO:0035303,GO:0043029,GO:0045579,GO:0005509,GO:0005819,GO:0016020	microtubule cytoskeleton organization,B cell homeostasis,cortical cytoskeleton organization,regulation of dephosphorylation,T cell homeostasis,positive regulation of B cell differentiation,calcium ion binding,spindle,membrane
g26056	GO:0004721,GO:0004722,GO:0017018,GO:0043169,GO:0046872,GO:0016020	phosphoprotein phosphatase activity,protein serine/threonine phosphatase activity,myosin phosphatase activity,cation binding,metal ion binding,membrane
g26057	GO:0006006,GO:0006096,GO:0034059,GO:0000166,GO:0004365,GO:0016491,GO:0016620,GO:0042301,GO:0050661,GO:0051287,GO:0070403,GO:0005829,GO:0032991	glucose metabolic process,glycolytic process,response to anoxia,nucleotide binding,glyceraldehyde-3-phosphate dehydrogenase (NAD+) (phosphorylating) activity,oxidoreductase activity,oxidoreductase activity, acting on the aldehyde or oxo group of donors, NAD or NADP as acceptor,phosphate ion binding,NADP binding,NAD binding,NAD+ binding,cytosol,protein-containing complex
g26293	GO:0006412,GO:0006413,GO:0003723,GO:0003743,GO:0019843,GO:0043022,GO:0005829,GO:0009507	translation,translational initiation,RNA binding,translation initiation factor activity,rRNA binding,ribosome binding,cytosol,chloroplast
g26294	GO:0006120,GO:0016651,GO:0048038,GO:0051287,GO:0005739,GO:0005747,GO:0009535,GO:0009536,GO:0009579	mitochondrial electron transport, NADH to ubiquinone,oxidoreductase activity, acting on NAD(P)H,quinone binding,NAD binding,mitochondrion,obsolete mitochondrial respiratory chain complex I,chloroplast thylakoid membrane,plastid,thylakoid
g26295	GO:0006278,GO:0015760,GO:0055062,GO:0055085,GO:0003824,GO:0003964,GO:0061513,GO:0016020	RNA-templated DNA biosynthetic process,glucose-6-phosphate transport,phosphate ion homeostasis,transmembrane transport,catalytic activity,RNA-directed DNA polymerase activity,glucose 6-phosphate:phosphate antiporter activity,membrane
g26296	GO:0006357,GO:0045944,GO:0000977,GO:0000978,GO:0000981,GO:0003677,GO:0003700,GO:0046983,GO:0005634	regulation of transcription by RNA polymerase II,positive regulation of transcription by RNA polymerase II,RNA polymerase II transcription regulatory region sequence-specific DNA binding,RNA polymerase II cis-regulatory region sequence-specific DNA binding,DNA-binding transcription factor activity, RNA polymerase II-specific,DNA binding,DNA-binding transcription factor activity,protein dimerizati…
g26297	GO:0003676,GO:0008270	nucleic acid binding,zinc ion binding
g26298	GO:0006355,GO:0006631,GO:0009062,GO:0003700,GO:0008670,GO:0016628,GO:0005634,GO:0005777	regulation of DNA-templated transcription,fatty acid metabolic process,fatty acid catabolic process,DNA-binding transcription factor activity,2,4-dienoyl-CoA reductase (NADPH) activity,oxidoreductase activity, acting on the CH-CH group of donors, NAD or NADP as acceptor,nucleus,peroxisome
g26299	GO:0006631,GO:0009062,GO:0008670,GO:0016491,GO:0016628,GO:0005777	fatty acid metabolic process,fatty acid catabolic process,2,4-dienoyl-CoA reductase (NADPH) activity,oxidoreductase activity,oxidoreductase activity, acting on the CH-CH group of donors, NAD or NADP as acceptor,peroxisome
g26302	GO:0016020	membrane
g26303	GO:0032196	transposition
g26405	GO:0007018,GO:0007052,GO:0051231,GO:0003774,GO:0003777,GO:0005524,GO:0008017,GO:0008574,GO:0016887,GO:0005871,GO:0005874,GO:0005875	microtubule-based movement,mitotic spindle organization,spindle elongation,cytoskeletal motor activity,microtubule motor activity,ATP binding,microtubule binding,plus-end-directed microtubule motor activity,ATP hydrolysis activity,kinesin complex,microtubule,microtubule associated complex
g26634	GO:0046872	metal ion binding
g26638	GO:0006952,GO:0051707,GO:0098542,GO:0016887,GO:0043531,GO:0016020	defense response,response to other organism,defense response to other organism,ATP hydrolysis activity,ADP binding,membrane
g26639	GO:0007165,GO:0007186,GO:0007188,GO:0001664,GO:0003924,GO:0005525,GO:0019001,GO:0031683,GO:0005737,GO:0005834	signal transduction,G protein-coupled receptor signaling pathway,adenylate cyclase-modulating G protein-coupled receptor signaling pathway,G protein-coupled receptor binding,GTPase activity,GTP binding,guanyl nucleotide binding,G-protein beta/gamma-subunit complex binding,cytoplasm,heterotrimeric G-protein complex
g26640	GO:0006508,GO:0030150,GO:0043161,GO:1901800,GO:0005524,GO:0008233,GO:0016887,GO:0036402,GO:0051087,GO:0000502,GO:0005634,GO:0005739,GO:0005743,GO:0008540,GO:0016020,GO:0140535	proteolysis,protein import into mitochondrial matrix,proteasome-mediated ubiquitin-dependent protein catabolic process,positive regulation of proteasomal protein catabolic process,ATP binding,peptidase activity,ATP hydrolysis activity,proteasome-activating activity,protein-folding chaperone binding,proteasome complex,nucleus,mitochondrion,mitochondrial inner membrane,proteasome regulatory particl…
g26641	GO:0019722,GO:0005509,GO:0019900,GO:0046872,GO:0016020	calcium-mediated signaling,calcium ion binding,kinase binding,metal ion binding,membrane
g26642	GO:0006355,GO:0003677,GO:0003700,GO:0005634,GO:0043231	regulation of DNA-templated transcription,DNA binding,DNA-binding transcription factor activity,nucleus,intracellular membrane-bounded organelle
g26800	GO:0006979,GO:0098869,GO:0004601,GO:0020037	response to oxidative stress,cellular oxidant detoxification,peroxidase activity,heme binding
g26801	GO:0015074,GO:0003676	DNA integration,nucleic acid binding
g26802	GO:0010167,GO:0015706,GO:0055085,GO:0015112,GO:0022857,GO:0016020	response to nitrate,nitrate transmembrane transport,transmembrane transport,nitrate transmembrane transporter activity,transmembrane transporter activity,membrane
g26803	GO:0006508,GO:0009969,GO:0042546,GO:0071555,GO:0008107,GO:0008234,GO:0016757,GO:0005794,GO:0016020,GO:0032580	proteolysis,xyloglucan biosynthetic process,cell wall biogenesis,cell wall organization,galactoside 2-alpha-L-fucosyltransferase activity,cysteine-type peptidase activity,glycosyltransferase activity,Golgi apparatus,membrane,Golgi cisterna membrane
g26804	GO:0006508,GO:0008234	proteolysis,cysteine-type peptidase activity
g26806	GO:0008270,GO:0046872	zinc ion binding,metal ion binding
g26807	GO:0015914,GO:0120009,GO:0008526	phospholipid transport,intermembrane lipid transfer,phosphatidylinositol transfer activity
g26858	GO:0003824	catalytic activity
g26859	GO:0001653,GO:0004672,GO:0004674,GO:0005524,GO:0016301,GO:0005886,GO:0016020	peptide receptor activity,protein kinase activity,protein serine/threonine kinase activity,ATP binding,kinase activity,plasma membrane,membrane
g26860	GO:0000387,GO:0003723,GO:0032797	spliceosomal snRNP assembly,RNA binding,SMN complex
g26861	GO:0006355,GO:0008270,GO:0046872,GO:0005634,GO:0016020	regulation of DNA-templated transcription,zinc ion binding,metal ion binding,nucleus,membrane
g26865	GO:0006511,GO:0009867,GO:0016567,GO:0031146,GO:0097602,GO:0005634,GO:0005737	ubiquitin-dependent protein catabolic process,jasmonic acid mediated signaling pathway,protein ubiquitination,SCF-dependent proteasomal ubiquitin-dependent protein catabolic process,cullin family protein binding,nucleus,cytoplasm
g26866	GO:0006355,GO:0050793,GO:0000976,GO:0003677,GO:0003700,GO:0005634	regulation of DNA-templated transcription,regulation of developmental process,transcription cis-regulatory region binding,DNA binding,DNA-binding transcription factor activity,nucleus
g26965	GO:0008270,GO:0046872,GO:0016020	zinc ion binding,metal ion binding,membrane
g26966	GO:0000723,GO:0006281,GO:0006310,GO:0032508,GO:0003678,GO:0004386,GO:0005524,GO:0016787,GO:0016887	telomere maintenance,DNA repair,DNA recombination,DNA duplex unwinding,DNA helicase activity,helicase activity,ATP binding,hydrolase activity,ATP hydrolysis activity
g26983	GO:0010073,GO:0048507	meristem maintenance,meristem development
g26986	GO:0016757,GO:0016763,GO:0000139,GO:0005794,GO:0016020	glycosyltransferase activity,pentosyltransferase activity,Golgi membrane,Golgi apparatus,membrane
g26987	GO:0003676,GO:0008270,GO:0046872	nucleic acid binding,zinc ion binding,metal ion binding
g26988	GO:0006508,GO:0008234	proteolysis,cysteine-type peptidase activity
g26990	GO:0061817,GO:0090158,GO:0005789,GO:0005886,GO:0016020	endoplasmic reticulum-plasma membrane tethering,endoplasmic reticulum membrane organization,endoplasmic reticulum membrane,plasma membrane,membrane
g27130	GO:0003676,GO:0008270	nucleic acid binding,zinc ion binding
g27132	GO:0008270,GO:0046872	zinc ion binding,metal ion binding
g27134	GO:0008652,GO:0009073,GO:0003856,GO:0016491	amino acid biosynthetic process,aromatic amino acid family biosynthetic process,3-dehydroquinate synthase activity,oxidoreductase activity
g27135	GO:0004672,GO:0004674,GO:0005524	protein kinase activity,protein serine/threonine kinase activity,ATP binding
g27136	GO:0003676,GO:0004523,GO:0016020	nucleic acid binding,RNA-DNA hybrid ribonuclease activity,membrane
g27137	GO:0000278,GO:0007076,GO:0010032,GO:0030261,GO:0051301,GO:0042393,GO:0000779,GO:0000796,GO:0005634,GO:0005694	mitotic cell cycle,mitotic chromosome condensation,meiotic chromosome condensation,chromosome condensation,cell division,histone binding,condensed chromosome, centromeric region,condensin complex,nucleus,chromosome
g2723	GO:0009446,GO:0004668,GO:0016787,GO:0047632	putrescine biosynthetic process,protein-arginine deiminase activity,hydrolase activity,agmatine deiminase activity
g27245	GO:0006278,GO:0003964	RNA-templated DNA biosynthetic process,RNA-directed DNA polymerase activity
g27246	GO:0006278,GO:0006952,GO:0098542,GO:0003964,GO:0016887,GO:0043531	RNA-templated DNA biosynthetic process,defense response,defense response to other organism,RNA-directed DNA polymerase activity,ATP hydrolysis activity,ADP binding
g2726	GO:0006355,GO:0008270,GO:0046872,GO:0005634	regulation of DNA-templated transcription,zinc ion binding,metal ion binding,nucleus
g27277	GO:0006107,GO:0006528,GO:0006541,GO:0003676,GO:0004523,GO:0016810,GO:0050152,GO:0005739	oxaloacetate metabolic process,asparagine metabolic process,glutamine metabolic process,nucleic acid binding,RNA-DNA hybrid ribonuclease activity,hydrolase activity, acting on carbon-nitrogen (but not peptide) bonds,omega-amidase activity,mitochondrion
g27279	GO:0016020	membrane
g27280	GO:0006952,GO:0051707,GO:0098542,GO:0016887,GO:0043531,GO:0016020	defense response,response to other organism,defense response to other organism,ATP hydrolysis activity,ADP binding,membrane
g2729	GO:0006508,GO:0008234,GO:0016020	proteolysis,cysteine-type peptidase activity,membrane
g2730	GO:0003723,GO:0016787	RNA binding,hydrolase activity
g27409	GO:0006338,GO:0006357,GO:0003712,GO:0031490,GO:0032454,GO:0000118,GO:0000785,GO:0005634	chromatin remodeling,regulation of transcription by RNA polymerase II,transcription coregulator activity,chromatin DNA binding,histone H3K9 demethylase activity,histone deacetylase complex,chromatin,nucleus
g27410	GO:0006897,GO:0016197,GO:0005509,GO:0045296,GO:0005634,GO:0005737,GO:0005886,GO:0016020,GO:0030132	endocytosis,endosomal transport,calcium ion binding,cadherin binding,nucleus,cytoplasm,plasma membrane,membrane,clathrin coat of coated pit
g27411	GO:0031047,GO:0060255,GO:0080188,GO:0016020	regulatory ncRNA-mediated gene silencing,regulation of macromolecule metabolic process,gene silencing by siRNA-directed DNA methylation,membrane
g27792	GO:0000184,GO:0045727,GO:0003729,GO:0005730,GO:0005737,GO:0016020	nuclear-transcribed mRNA catabolic process, nonsense-mediated decay,positive regulation of translation,mRNA binding,nucleolus,cytoplasm,membrane
g27793	GO:0000723,GO:0006281,GO:0006310,GO:0032508,GO:0003678,GO:0004386,GO:0005524,GO:0016787,GO:0016887	telomere maintenance,DNA repair,DNA recombination,DNA duplex unwinding,DNA helicase activity,helicase activity,ATP binding,hydrolase activity,ATP hydrolysis activity
g27794	GO:0000723,GO:0006260,GO:0006281,GO:0006310,GO:0032508,GO:0003678,GO:0004386,GO:0005524,GO:0016787,GO:0016887,GO:0005657	telomere maintenance,DNA replication,DNA repair,DNA recombination,DNA duplex unwinding,DNA helicase activity,helicase activity,ATP binding,hydrolase activity,ATP hydrolysis activity,replication fork
g27795	GO:0000723,GO:0006281,GO:0006310,GO:0006508,GO:0006886,GO:0016192,GO:0032508,GO:0003678,GO:0004386,GO:0004497,GO:0005506,GO:0005524,GO:0008234,GO:0016705,GO:0016787,GO:0016887,GO:0020037,GO:0046872,GO:0030117	telomere maintenance,DNA repair,DNA recombination,proteolysis,intracellular protein transport,vesicle-mediated transport,DNA duplex unwinding,DNA helicase activity,helicase activity,monooxygenase activity,iron ion binding,ATP binding,cysteine-type peptidase activity,oxidoreductase activity, acting on paired donors, with incorporation or reduction of molecular oxygen,hydrolase activity,ATP hydroly…
g27958	GO:0006265,GO:0003677,GO:0003916,GO:0003918,GO:0005524,GO:0046872,GO:0005694	DNA topological change,DNA binding,DNA topoisomerase activity,DNA topoisomerase type II (double strand cut, ATP-hydrolyzing) activity,ATP binding,metal ion binding,chromosome
g27959	GO:0016567,GO:0016740,GO:0046872,GO:0061630,GO:0005737	protein ubiquitination,transferase activity,metal ion binding,ubiquitin protein ligase activity,cytoplasm
g27960	GO:0006457,GO:0015031,GO:0043335,GO:0051083,GO:0061077,GO:0003729,GO:0003755,GO:0043022,GO:0044183	protein folding,protein transport,protein unfolding,'de novo' cotranslational protein folding,chaperone-mediated protein folding,mRNA binding,peptidyl-prolyl cis-trans isomerase activity,ribosome binding,protein folding chaperone
g27962	GO:0006355,GO:0008270,GO:0046872,GO:0005634,GO:0016020	regulation of DNA-templated transcription,zinc ion binding,metal ion binding,nucleus,membrane
g27963	GO:0006952,GO:0051707,GO:0098542,GO:0043531	defense response,response to other organism,defense response to other organism,ADP binding
g27964	GO:0000209,GO:0006511,GO:0016567,GO:0032436,GO:0004842,GO:0008270,GO:0016740,GO:0016746,GO:0016874,GO:0031624,GO:0046872,GO:0061630,GO:0140096,GO:0000151,GO:0005737	protein polyubiquitination,ubiquitin-dependent protein catabolic process,protein ubiquitination,positive regulation of proteasomal ubiquitin-dependent protein catabolic process,ubiquitin-protein transferase activity,zinc ion binding,transferase activity,acyltransferase activity,ligase activity,ubiquitin conjugating enzyme binding,metal ion binding,ubiquitin protein ligase activity,catalytic activ…
g27966	GO:0000209,GO:0006511,GO:0016567,GO:0032436,GO:0004842,GO:0008270,GO:0016740,GO:0031624,GO:0046872,GO:0061630,GO:0000151,GO:0005737	protein polyubiquitination,ubiquitin-dependent protein catabolic process,protein ubiquitination,positive regulation of proteasomal ubiquitin-dependent protein catabolic process,ubiquitin-protein transferase activity,zinc ion binding,transferase activity,ubiquitin conjugating enzyme binding,metal ion binding,ubiquitin protein ligase activity,ubiquitin ligase complex,cytoplasm
g28013	GO:0003824	catalytic activity
g28014	GO:0003676,GO:0003824,GO:0004523	nucleic acid binding,catalytic activity,RNA-DNA hybrid ribonuclease activity
g28015	GO:0016020	membrane
g28016	GO:0140053,GO:0003676,GO:0003729,GO:0008270,GO:0005739,GO:0016020	mitochondrial gene expression,nucleic acid binding,mRNA binding,zinc ion binding,mitochondrion,membrane
g28017	GO:0006694,GO:0003854,GO:0016491,GO:0016616	steroid biosynthetic process,3-beta-hydroxy-delta5-steroid dehydrogenase (NAD+) activity,oxidoreductase activity,oxidoreductase activity, acting on the CH-OH group of donors, NAD or NADP as acceptor
g28287	GO:0032196	transposition
g28289	GO:0003676,GO:0004523	nucleic acid binding,RNA-DNA hybrid ribonuclease activity
g28290	GO:0015020,GO:0016757,GO:0016020	glucuronosyltransferase activity,glycosyltransferase activity,membrane
g28291	GO:0000122,GO:0006325,GO:0032259,GO:0045944,GO:0003682,GO:0008168,GO:0016491,GO:0050660	negative regulation of transcription by RNA polymerase II,chromatin organization,methylation,positive regulation of transcription by RNA polymerase II,chromatin binding,methyltransferase activity,oxidoreductase activity,flavin adenine dinucleotide binding
g28304	GO:0006508,GO:0007155,GO:0004222,GO:0008233,GO:0008237,GO:0046872,GO:0005737,GO:0016020	proteolysis,cell adhesion,metalloendopeptidase activity,peptidase activity,metallopeptidase activity,metal ion binding,cytoplasm,membrane
g28515	GO:0006281,GO:0003677,GO:0003824,GO:0004519,GO:0016301,GO:0016020	DNA repair,DNA binding,catalytic activity,endonuclease activity,kinase activity,membrane
g28516	GO:0004857	enzyme inhibitor activity
g28521	GO:0003677,GO:0003680,GO:0005634	DNA binding,minor groove of adenine-thymine-rich DNA binding,nucleus
g28522	GO:0000226,GO:0000278,GO:0007017,GO:0003924,GO:0005200,GO:0005525,GO:0016757,GO:0046872,GO:0005737,GO:0005856,GO:0005874	microtubule cytoskeleton organization,mitotic cell cycle,microtubule-based process,GTPase activity,structural constituent of cytoskeleton,GTP binding,glycosyltransferase activity,metal ion binding,cytoplasm,cytoskeleton,microtubule
g28849	GO:0010073,GO:0048507	meristem maintenance,meristem development
g28850	GO:0008270,GO:0046872	zinc ion binding,metal ion binding
g28851	GO:0006352,GO:0030422,GO:0000166,GO:0000428,GO:0005634,GO:0030880	DNA-templated transcription initiation,siRNA processing,nucleotide binding,DNA-directed RNA polymerase complex,nucleus,RNA polymerase complex
g28854	GO:0000723,GO:0006281,GO:0006310,GO:0006508,GO:0032508,GO:0003678,GO:0004386,GO:0005524,GO:0008234,GO:0016787,GO:0016887,GO:0051287,GO:0016020	telomere maintenance,DNA repair,DNA recombination,proteolysis,DNA duplex unwinding,DNA helicase activity,helicase activity,ATP binding,cysteine-type peptidase activity,hydrolase activity,ATP hydrolysis activity,NAD binding,membrane
g28855	GO:0000723,GO:0006281,GO:0006310,GO:0006508,GO:0016926,GO:0032508,GO:0003678,GO:0004386,GO:0005524,GO:0008234,GO:0016787,GO:0016929,GO:0005634,GO:0016020	telomere maintenance,DNA repair,DNA recombination,proteolysis,protein desumoylation,DNA duplex unwinding,DNA helicase activity,helicase activity,ATP binding,cysteine-type peptidase activity,hydrolase activity,deSUMOylase activity,nucleus,membrane
g28856	GO:0110104,GO:0003723,GO:0003729,GO:0005634,GO:0005847	mRNA alternative polyadenylation,RNA binding,mRNA binding,nucleus,mRNA cleavage and polyadenylation specificity factor complex
g28857	GO:0007018,GO:0007052,GO:0051231,GO:0003774,GO:0003777,GO:0005524,GO:0008017,GO:0008574,GO:0016887,GO:0005871,GO:0005874,GO:0005875	microtubule-based movement,mitotic spindle organization,spindle elongation,cytoskeletal motor activity,microtubule motor activity,ATP binding,microtubule binding,plus-end-directed microtubule motor activity,ATP hydrolysis activity,kinesin complex,microtubule,microtubule associated complex
g28858	GO:0006004,GO:0016740,GO:0016757,GO:0016020	fucose metabolic process,transferase activity,glycosyltransferase activity,membrane
g28859	GO:0046983	protein dimerization activity
g28860	GO:0003824	catalytic activity
g28864	GO:0016020	membrane
g28865	GO:0006508,GO:0008234	proteolysis,cysteine-type peptidase activity
g28867	GO:0016117,GO:0016119,GO:0016123,GO:0010291,GO:0016491,GO:0009507,GO:0031969	carotenoid biosynthetic process,carotene metabolic process,xanthophyll biosynthetic process,carotene beta-ring hydroxylase activity,oxidoreductase activity,chloroplast,chloroplast membrane
g28930	GO:0030036,GO:0045010,GO:0051015,GO:0016020	actin cytoskeleton organization,actin nucleation,actin filament binding,membrane
g28931	GO:0004497,GO:0005506,GO:0016705,GO:0020037,GO:0046872,GO:0016020	monooxygenase activity,iron ion binding,oxidoreductase activity, acting on paired donors, with incorporation or reduction of molecular oxygen,heme binding,metal ion binding,membrane
g28933	GO:0004672,GO:0005524,GO:0016301,GO:0016787	protein kinase activity,ATP binding,kinase activity,hydrolase activity
g29047	GO:0008270,GO:0046872	zinc ion binding,metal ion binding
g29049	GO:0000381,GO:0006397,GO:0003723,GO:0003729,GO:0019901,GO:0005634,GO:0005737,GO:0016020	regulation of alternative mRNA splicing, via spliceosome,mRNA processing,RNA binding,mRNA binding,protein kinase binding,nucleus,cytoplasm,membrane
g29050	GO:0043066,GO:0016020	negative regulation of apoptotic process,membrane
g29187	GO:0009507,GO:0009528,GO:0009706	chloroplast,plastid inner membrane,chloroplast inner membrane
g29189	GO:0006753,GO:0019693,GO:0016787,GO:0019144,GO:0080041,GO:0080042,GO:0009507	nucleoside phosphate metabolic process,ribose phosphate metabolic process,hydrolase activity,ADP-sugar diphosphatase activity,ADP-ribose pyrophosphohydrolase activity,ADP-glucose pyrophosphohydrolase activity,chloroplast
g29190	GO:0006508,GO:0008234	proteolysis,cysteine-type peptidase activity
g29192	GO:0032196	transposition
g29193	GO:0051301,GO:0019901	cell division,protein kinase binding
g29241	GO:0046872	metal ion binding
g29242	GO:0006457,GO:0006508,GO:0051603,GO:0005524,GO:0008233,GO:0016887,GO:0051082,GO:0140662,GO:0005759	protein folding,proteolysis,proteolysis involved in protein catabolic process,ATP binding,peptidase activity,ATP hydrolysis activity,unfolded protein binding,ATP-dependent protein folding chaperone,mitochondrial matrix
g29243	GO:0006457,GO:0015986,GO:0051603,GO:1902600,GO:0005524,GO:0015078,GO:0016887,GO:0046933,GO:0051082,GO:0140662,GO:0000276,GO:0005739,GO:0005759,GO:0016020	protein folding,proton motive force-driven ATP synthesis,proteolysis involved in protein catabolic process,proton transmembrane transport,ATP binding,proton transmembrane transporter activity,ATP hydrolysis activity,proton-transporting ATP synthase activity, rotational mechanism,unfolded protein binding,ATP-dependent protein folding chaperone,mitochondrial proton-transporting ATP synthase complex…
g29244	GO:0046872	metal ion binding
g29286	GO:0006508,GO:0004672,GO:0005524,GO:0008234,GO:0008270,GO:0046872	proteolysis,protein kinase activity,ATP binding,cysteine-type peptidase activity,zinc ion binding,metal ion binding
g29287	GO:0006888,GO:0042147,GO:0005737,GO:0005829,GO:0012505,GO:0016020,GO:0043231	endoplasmic reticulum to Golgi vesicle-mediated transport,retrograde transport, endosome to Golgi,cytoplasm,cytosol,endomembrane system,membrane,intracellular membrane-bounded organelle
g29289	GO:0006355,GO:0003677,GO:0003700,GO:0005634	regulation of DNA-templated transcription,DNA binding,DNA-binding transcription factor activity,nucleus
g29517	GO:0010073,GO:0048507	meristem maintenance,meristem development
g29518	GO:0006508,GO:0016926,GO:0008234,GO:0016929,GO:0005634	proteolysis,protein desumoylation,cysteine-type peptidase activity,deSUMOylase activity,nucleus
g29519	GO:0016491,GO:0046872,GO:0051213	oxidoreductase activity,metal ion binding,dioxygenase activity
g29520	GO:0030036,GO:0051016,GO:0051693,GO:0003779,GO:0051015,GO:0008290,GO:0015629,GO:0030479,GO:0030863,GO:0032991	actin cytoskeleton organization,barbed-end actin filament capping,actin filament capping,actin binding,actin filament binding,F-actin capping protein complex,actin cytoskeleton,actin cortical patch,cortical cytoskeleton,protein-containing complex
g29523	GO:0006412,GO:0003735,GO:0005840,GO:0022625	translation,structural constituent of ribosome,ribosome,cytosolic large ribosomal subunit
g29525	GO:0003824,GO:0016020	catalytic activity,membrane
g29526	GO:0000723,GO:0006281,GO:0006310,GO:0032259,GO:0032508,GO:0003678,GO:0004386,GO:0005524,GO:0008168,GO:0016787,GO:0016887	telomere maintenance,DNA repair,DNA recombination,methylation,DNA duplex unwinding,DNA helicase activity,helicase activity,ATP binding,methyltransferase activity,hydrolase activity,ATP hydrolysis activity
g29900	GO:0008270,GO:0046872,GO:0016020	zinc ion binding,metal ion binding,membrane
g29963	GO:0016020	membrane
g29964	GO:0003006	developmental process involved in reproduction
g29966	GO:0003677	DNA binding
g30023	GO:0032196	transposition
g30025	GO:0003676,GO:0003824,GO:0008270	nucleic acid binding,catalytic activity,zinc ion binding
g30026	GO:0005975,GO:0010411,GO:0042546,GO:0044042,GO:0071555,GO:0004553,GO:0016740,GO:0016762,GO:0016798,GO:0048046	carbohydrate metabolic process,xyloglucan metabolic process,cell wall biogenesis,glucan metabolic process,cell wall organization,hydrolase activity, hydrolyzing O-glycosyl compounds,transferase activity,xyloglucan:xyloglucosyl transferase activity,hydrolase activity, acting on glycosyl bonds,apoplast
g30027	GO:0010411,GO:0042546,GO:0044042,GO:0071555,GO:0004553,GO:0016740,GO:0016762,GO:0016798,GO:0048046	xyloglucan metabolic process,cell wall biogenesis,glucan metabolic process,cell wall organization,hydrolase activity, hydrolyzing O-glycosyl compounds,transferase activity,xyloglucan:xyloglucosyl transferase activity,hydrolase activity, acting on glycosyl bonds,apoplast
g30028	GO:0046872	metal ion binding
g30144	GO:0006338,GO:0006886,GO:0006888,GO:0006891,GO:0010206,GO:0010207,GO:0015031,GO:0016192,GO:0003824,GO:0005198,GO:0000139,GO:0005634,GO:0005737,GO:0005794,GO:0009523,GO:0009543,GO:0016020,GO:0030126,GO:0030663	chromatin remodeling,intracellular protein transport,endoplasmic reticulum to Golgi vesicle-mediated transport,intra-Golgi vesicle-mediated transport,photosystem II repair,photosystem II assembly,protein transport,vesicle-mediated transport,catalytic activity,structural molecule activity,Golgi membrane,nucleus,cytoplasm,Golgi apparatus,photosystem II,chloroplast thylakoid lumen,membrane,COPI vesi…
g30145	GO:0006508,GO:0008234	proteolysis,cysteine-type peptidase activity
g30146	GO:0006508,GO:0008234	proteolysis,cysteine-type peptidase activity
g30147	GO:0006355,GO:0008270,GO:0046872,GO:0005634	regulation of DNA-templated transcription,zinc ion binding,metal ion binding,nucleus
g30149	GO:0055085,GO:0003824,GO:0022857,GO:0016020	transmembrane transport,catalytic activity,transmembrane transporter activity,membrane
g30150	GO:0006457,GO:0006508,GO:0051603,GO:0005524,GO:0008233,GO:0016887,GO:0051082,GO:0140662,GO:0005759	protein folding,proteolysis,proteolysis involved in protein catabolic process,ATP binding,peptidase activity,ATP hydrolysis activity,unfolded protein binding,ATP-dependent protein folding chaperone,mitochondrial matrix
g30186	GO:0005524,GO:0016887	ATP binding,ATP hydrolysis activity
g30290	GO:0042908,GO:0055085,GO:0015297,GO:0042910,GO:0005886,GO:0016020	xenobiotic transport,transmembrane transport,antiporter activity,xenobiotic transmembrane transporter activity,plasma membrane,membrane
g30291	GO:0016298,GO:0016787,GO:0016020	lipase activity,hydrolase activity,membrane
g30292	GO:0033320,GO:0042732,GO:0016831,GO:0048040,GO:0070403,GO:0005737	UDP-D-xylose biosynthetic process,D-xylose metabolic process,carboxy-lyase activity,UDP-glucuronate decarboxylase activity,NAD+ binding,cytoplasm
g30293	GO:0033320,GO:0042732,GO:0016829,GO:0016831,GO:0048040,GO:0070403,GO:0005737	UDP-D-xylose biosynthetic process,D-xylose metabolic process,lyase activity,carboxy-lyase activity,UDP-glucuronate decarboxylase activity,NAD+ binding,cytoplasm
g30327	GO:0006096,GO:0030388,GO:0004332,GO:0016829,GO:0005829	glycolytic process,fructose 1,6-bisphosphate metabolic process,fructose-bisphosphate aldolase activity,lyase activity,cytosol
g30328	GO:0006281,GO:0006310,GO:0005634,GO:0030915,GO:0032991,GO:0043232	DNA repair,DNA recombination,nucleus,Smc5-Smc6 complex,protein-containing complex,intracellular non-membrane-bounded organelle
g30423	GO:0003677	DNA binding
g30424	GO:0003677	DNA binding
g30426	GO:0009791,GO:0003677,GO:0046872,GO:0046983,GO:0005634	post-embryonic development,DNA binding,metal ion binding,protein dimerization activity,nucleus
g30428	GO:0016020	membrane
g30429	GO:0006302,GO:0009157,GO:0010225,GO:0046104,GO:0071897,GO:0004797,GO:0005524,GO:0016301,GO:0042802,GO:0005829,GO:0009507	double-strand break repair,deoxyribonucleoside monophosphate biosynthetic process,response to UV-C,thymidine metabolic process,DNA biosynthetic process,thymidine kinase activity,ATP binding,kinase activity,identical protein binding,cytosol,chloroplast
g30430	GO:0003676,GO:0008270	nucleic acid binding,zinc ion binding
g30431	GO:0003676,GO:0003824,GO:0004523,GO:0008270	nucleic acid binding,catalytic activity,RNA-DNA hybrid ribonuclease activity,zinc ion binding
g30474	GO:0032196	transposition
g30476	GO:0032196	transposition
g30477	GO:0000723,GO:0016233,GO:0032210,GO:0010521,GO:0043047,GO:0098505,GO:0000781,GO:0000783,GO:0005694,GO:0043229	telomere maintenance,telomere capping,regulation of telomere maintenance via telomerase,telomerase inhibitor activity,single-stranded telomeric DNA binding,G-rich strand telomeric DNA binding,chromosome, telomeric region,nuclear telomere cap complex,chromosome,intracellular organelle
g30478	GO:0006281,GO:0006284,GO:0006952,GO:0051707,GO:0098542,GO:0003676,GO:0003824,GO:0003906,GO:0004518,GO:0008081,GO:0008270,GO:0008311,GO:0043531,GO:0005634	DNA repair,base-excision repair,defense response,response to other organism,defense response to other organism,nucleic acid binding,catalytic activity,DNA-(apurinic or apyrimidinic site) endonuclease activity,nuclease activity,phosphoric diester hydrolase activity,zinc ion binding,double-stranded DNA 3'-5' DNA exonuclease activity,ADP binding,nucleus
g30479	GO:0003677,GO:0008270,GO:0046872,GO:0005634	DNA binding,zinc ion binding,metal ion binding,nucleus
g30480	GO:0006355,GO:0003677,GO:0003723,GO:0003729,GO:0046872	regulation of DNA-templated transcription,DNA binding,RNA binding,mRNA binding,metal ion binding
g30628	GO:0006511,GO:0016567,GO:0008270,GO:0016740,GO:0061630,GO:0005737	ubiquitin-dependent protein catabolic process,protein ubiquitination,zinc ion binding,transferase activity,ubiquitin protein ligase activity,cytoplasm
g30629	GO:0007112,GO:0007283	male meiosis cytokinesis,spermatogenesis
g30630	GO:0006950,GO:0009408,GO:0009409,GO:0009414,GO:0009651,GO:0001786,GO:0005509,GO:0005544,GO:0005737,GO:0005886	response to stress,response to heat,response to cold,response to water deprivation,response to salt stress,phosphatidylserine binding,calcium ion binding,calcium-dependent phospholipid binding,cytoplasm,plasma membrane
g30795	GO:0005975,GO:0005997,GO:0042732,GO:0046835,GO:0004856,GO:0005524,GO:0016301,GO:0005829	carbohydrate metabolic process,xylulose metabolic process,D-xylose metabolic process,carbohydrate phosphorylation,D-xylulokinase activity,ATP binding,kinase activity,cytosol
g30796	GO:0006351,GO:0006366,GO:0001055,GO:0003677,GO:0003899,GO:0046983,GO:0000428,GO:0005665	DNA-templated transcription,transcription by RNA polymerase II,RNA polymerase II activity,DNA binding,DNA-directed 5'-3' RNA polymerase activity,protein dimerization activity,DNA-directed RNA polymerase complex,RNA polymerase II, core complex
g30797	GO:0006338,GO:0032259,GO:0003690,GO:0008168,GO:0008270,GO:0016740,GO:0042054,GO:0005634,GO:0005694	chromatin remodeling,methylation,double-stranded DNA binding,methyltransferase activity,zinc ion binding,transferase activity,histone methyltransferase activity,nucleus,chromosome
g30798	GO:0005975,GO:0005997,GO:0042732,GO:0046835,GO:0004856,GO:0005524,GO:0016301,GO:0005829	carbohydrate metabolic process,xylulose metabolic process,D-xylose metabolic process,carbohydrate phosphorylation,D-xylulokinase activity,ATP binding,kinase activity,cytosol
g30799	GO:0006351,GO:0006366,GO:0001055,GO:0003677,GO:0003899,GO:0046983,GO:0000428,GO:0005665	DNA-templated transcription,transcription by RNA polymerase II,RNA polymerase II activity,DNA binding,DNA-directed 5'-3' RNA polymerase activity,protein dimerization activity,DNA-directed RNA polymerase complex,RNA polymerase II, core complex
g31011	GO:0006355,GO:0003677	regulation of DNA-templated transcription,DNA binding
g31014	GO:0098542,GO:0004672,GO:0004674,GO:0005524,GO:0016301,GO:0030246,GO:0005886,GO:0016020	defense response to other organism,protein kinase activity,protein serine/threonine kinase activity,ATP binding,kinase activity,carbohydrate binding,plasma membrane,membrane
g31016	GO:0032196	transposition
g31017	GO:0032196	transposition
g31022	GO:0016020	membrane
g31024	GO:0051707,GO:0098542,GO:0004672,GO:0004674,GO:0005524,GO:0016301,GO:0030246,GO:0005886,GO:0016020	response to other organism,defense response to other organism,protein kinase activity,protein serine/threonine kinase activity,ATP binding,kinase activity,carbohydrate binding,plasma membrane,membrane
g31025	GO:0016787	hydrolase activity
g31026	GO:0000160,GO:0009873,GO:0010105,GO:0000155,GO:0004672,GO:0005524,GO:0016301,GO:0038199,GO:0051740,GO:0005783,GO:0005789,GO:0016020	phosphorelay signal transduction system,ethylene-activated signaling pathway,negative regulation of ethylene-activated signaling pathway,phosphorelay sensor kinase activity,protein kinase activity,ATP binding,kinase activity,ethylene receptor activity,ethylene binding,endoplasmic reticulum,endoplasmic reticulum membrane,membrane
g31028	GO:0016787	hydrolase activity
g31029	GO:0016787	hydrolase activity
g31030	GO:0016787	hydrolase activity
g31031	GO:0016787	hydrolase activity
g31033	GO:0009791,GO:0003677,GO:0046872,GO:0046983,GO:0005634	post-embryonic development,DNA binding,metal ion binding,protein dimerization activity,nucleus
g3120	GO:0016020	membrane
g3121	GO:0009085,GO:0009089,GO:0019877,GO:0034599,GO:0008840,GO:0015038,GO:0005737,GO:0005773	lysine biosynthetic process,lysine biosynthetic process via diaminopimelate,diaminopimelate biosynthetic process,cellular response to oxidative stress,4-hydroxy-tetrahydrodipicolinate synthase activity,glutathione disulfide oxidoreductase activity,cytoplasm,vacuole
g3122	GO:0015074,GO:0003676,GO:0004497,GO:0004523,GO:0005506,GO:0016705,GO:0020037,GO:0046872,GO:0016020	DNA integration,nucleic acid binding,monooxygenase activity,RNA-DNA hybrid ribonuclease activity,iron ion binding,oxidoreductase activity, acting on paired donors, with incorporation or reduction of molecular oxygen,heme binding,metal ion binding,membrane
g3123	GO:0015074,GO:0003676,GO:0004523,GO:0046872	DNA integration,nucleic acid binding,RNA-DNA hybrid ribonuclease activity,metal ion binding
g3125	GO:0008270,GO:0046872	zinc ion binding,metal ion binding
g3126	GO:0008270,GO:0046872	zinc ion binding,metal ion binding
g3128	GO:0006278,GO:0003824,GO:0003964	RNA-templated DNA biosynthetic process,catalytic activity,RNA-directed DNA polymerase activity
g3130	GO:0008270,GO:0046872,GO:0016020	zinc ion binding,metal ion binding,membrane
g31337	GO:0005975,GO:0009251,GO:0003723,GO:0003725,GO:0004553,GO:0008422,GO:0016787,GO:0016798,GO:0005576	carbohydrate metabolic process,glucan catabolic process,RNA binding,double-stranded RNA binding,hydrolase activity, hydrolyzing O-glycosyl compounds,beta-glucosidase activity,hydrolase activity,hydrolase activity, acting on glycosyl bonds,extracellular region
g3135	GO:0007059,GO:0034090,GO:0045144,GO:0051301,GO:0051321,GO:0000775,GO:0005634,GO:0005694	chromosome segregation,maintenance of meiotic sister chromatid cohesion,meiotic sister chromatid segregation,cell division,meiotic cell cycle,chromosome, centromeric region,nucleus,chromosome
g3136	GO:0008270,GO:0046872	zinc ion binding,metal ion binding
g31578	GO:0003677,GO:0046872,GO:0046983,GO:0005634	DNA binding,metal ion binding,protein dimerization activity,nucleus
g31580	GO:0006278,GO:0003824,GO:0003964	RNA-templated DNA biosynthetic process,catalytic activity,RNA-directed DNA polymerase activity
g31581	GO:0032196	transposition
g31582	GO:0032196	transposition
g31583	GO:0006281,GO:0015074,GO:0003676,GO:0003677,GO:0003824,GO:0004519	DNA repair,DNA integration,nucleic acid binding,DNA binding,catalytic activity,endonuclease activity
g31584	GO:0005992,GO:0004805,GO:0016787	trehalose biosynthetic process,trehalose-phosphatase activity,hydrolase activity
g31585	GO:0016020	membrane
g31586	GO:0032196	transposition
g31587	GO:0008270,GO:0046872,GO:0016020	zinc ion binding,metal ion binding,membrane
g31588	GO:0005992,GO:2000032,GO:0004805,GO:0016787	trehalose biosynthetic process,regulation of secondary shoot formation,trehalose-phosphatase activity,hydrolase activity
g31589	GO:0008270,GO:0046872	zinc ion binding,metal ion binding
g31591	GO:0032196	transposition
g31905	GO:0008652,GO:0009073,GO:0003856,GO:0016491	amino acid biosynthetic process,aromatic amino acid family biosynthetic process,3-dehydroquinate synthase activity,oxidoreductase activity
g31906	GO:0009733	response to auxin
g31907	GO:0004672,GO:0004674,GO:0005524	protein kinase activity,protein serine/threonine kinase activity,ATP binding
g31908	GO:0006814,GO:0055085,GO:0015297,GO:0016020	sodium ion transport,transmembrane transport,antiporter activity,membrane
g31910	GO:0008270,GO:0046872,GO:0016020	zinc ion binding,metal ion binding,membrane
g31911	GO:0006310,GO:0006313,GO:0032196,GO:0003677,GO:0004803,GO:0008270,GO:0046872	DNA recombination,DNA transposition,transposition,DNA binding,transposase activity,zinc ion binding,metal ion binding
g31912	GO:0006310,GO:0006313,GO:0032196,GO:0003677,GO:0004803,GO:0008270,GO:0046872	DNA recombination,DNA transposition,transposition,DNA binding,transposase activity,zinc ion binding,metal ion binding
g31913	GO:0003677	DNA binding
g31914	GO:0006508,GO:0008234	proteolysis,cysteine-type peptidase activity
g31916	GO:0006952,GO:0098542,GO:0016887,GO:0043531	defense response,defense response to other organism,ATP hydrolysis activity,ADP binding
g31943	GO:0005096	GTPase activator activity
g31944	GO:0004792,GO:0016740,GO:0016784,GO:0005739,GO:0005829	thiosulfate sulfurtransferase activity,transferase activity,3-mercaptopyruvate sulfurtransferase activity,mitochondrion,cytosol
g31947	GO:0006357,GO:0003677,GO:0005634,GO:0043229	regulation of transcription by RNA polymerase II,DNA binding,nucleus,intracellular organelle
g32230	GO:0003676,GO:0004523	nucleic acid binding,RNA-DNA hybrid ribonuclease activity
g32231	GO:0003824	catalytic activity
g32232	GO:0008253,GO:0016787,GO:0046872	5'-nucleotidase activity,hydrolase activity,metal ion binding
g32233	GO:0010468,GO:0004519,GO:0004540,GO:0005777	regulation of gene expression,endonuclease activity,RNA nuclease activity,peroxisome
g32234	GO:0003676,GO:0008270	nucleic acid binding,zinc ion binding
g32235	GO:0003676,GO:0004523	nucleic acid binding,RNA-DNA hybrid ribonuclease activity
g32238	GO:0006281,GO:0006284,GO:0003906,GO:0004518,GO:0008081,GO:0008311,GO:0005634	DNA repair,base-excision repair,DNA-(apurinic or apyrimidinic site) endonuclease activity,nuclease activity,phosphoric diester hydrolase activity,double-stranded DNA 3'-5' DNA exonuclease activity,nucleus
g32259	GO:0006281,GO:0003677,GO:0003824,GO:0004519	DNA repair,DNA binding,catalytic activity,endonuclease activity
g32260	GO:0016020	membrane
g32261	GO:0006355,GO:0001530,GO:0003712,GO:0003723,GO:0046872,GO:0005634	regulation of DNA-templated transcription,lipopolysaccharide binding,transcription coregulator activity,RNA binding,metal ion binding,nucleus
g32265	GO:0006629,GO:0008970,GO:0016787,GO:0016020	lipid metabolic process,phospholipase A1 activity,hydrolase activity,membrane
g32266	GO:0003676,GO:0004523	nucleic acid binding,RNA-DNA hybrid ribonuclease activity
g3230	GO:0008270,GO:0046872	zinc ion binding,metal ion binding
g32304	GO:0051225,GO:0051301,GO:0005737,GO:0005819,GO:0005856,GO:0005874,GO:0070652,GO:0072686	spindle assembly,cell division,cytoplasm,spindle,cytoskeleton,microtubule,HAUS complex,mitotic spindle
g32306	GO:0005975,GO:0005997,GO:0042732,GO:0046835,GO:0004856,GO:0005524,GO:0016301,GO:0005829	carbohydrate metabolic process,xylulose metabolic process,D-xylose metabolic process,carbohydrate phosphorylation,D-xylulokinase activity,ATP binding,kinase activity,cytosol
g32307	GO:0006351,GO:0006366,GO:0001055,GO:0003677,GO:0003899,GO:0046983,GO:0000428,GO:0005665	DNA-templated transcription,transcription by RNA polymerase II,RNA polymerase II activity,DNA binding,DNA-directed 5'-3' RNA polymerase activity,protein dimerization activity,DNA-directed RNA polymerase complex,RNA polymerase II, core complex
g3231	GO:0008270,GO:0046872	zinc ion binding,metal ion binding
g32310	GO:0006952,GO:0009693,GO:0010150,GO:0003723,GO:0003729,GO:0005634,GO:1990904	defense response,ethylene biosynthetic process,leaf senescence,RNA binding,mRNA binding,nucleus,ribonucleoprotein complex
g32311	GO:0007131,GO:0003676,GO:0004386,GO:0005524,GO:0016787,GO:0005634,GO:0005694	reciprocal meiotic recombination,nucleic acid binding,helicase activity,ATP binding,hydrolase activity,nucleus,chromosome
g32312	GO:0003723	RNA binding
g32328	GO:0016020	membrane
g3233	GO:0008270,GO:0010333,GO:0046872	zinc ion binding,terpene synthase activity,metal ion binding
g3234	GO:0008194,GO:0016757,GO:0035251,GO:0080043,GO:0080044	UDP-glycosyltransferase activity,glycosyltransferase activity,UDP-glucosyltransferase activity,quercetin 3-O-glucosyltransferase activity,quercetin 7-O-glucosyltransferase activity
g3235	GO:0016020	membrane
g3236	GO:0004497,GO:0005506,GO:0016705,GO:0016709,GO:0020037,GO:0046872,GO:0016020	monooxygenase activity,iron ion binding,oxidoreductase activity, acting on paired donors, with incorporation or reduction of molecular oxygen,oxidoreductase activity, acting on paired donors, with incorporation or reduction of molecular oxygen, NAD(P)H as one donor, and incorporation of one atom of oxygen,heme binding,metal ion binding,membrane
g3237	GO:0006355,GO:0008298,GO:0003729,GO:0005634,GO:0005783,GO:0042175,GO:1990904	regulation of DNA-templated transcription,intracellular mRNA localization,mRNA binding,nucleus,endoplasmic reticulum,nuclear outer membrane-endoplasmic reticulum membrane network,ribonucleoprotein complex
g3238	GO:0003824	catalytic activity
g3239	GO:0006278,GO:0003676,GO:0003964,GO:0004523,GO:0008270	RNA-templated DNA biosynthetic process,nucleic acid binding,RNA-directed DNA polymerase activity,RNA-DNA hybrid ribonuclease activity,zinc ion binding
g32397	GO:0006002,GO:0006096,GO:0006508,GO:0061615,GO:0003872,GO:0004222,GO:0005524,GO:0016301,GO:0046872,GO:0005737	fructose 6-phosphate metabolic process,glycolytic process,proteolysis,glycolytic process through fructose-6-phosphate,6-phosphofructokinase activity,metalloendopeptidase activity,ATP binding,kinase activity,metal ion binding,cytoplasm
g32398	GO:0006654,GO:0019374,GO:0004252,GO:0009706,GO:0016020,GO:0031969	phosphatidic acid biosynthetic process,galactolipid metabolic process,serine-type endopeptidase activity,chloroplast inner membrane,membrane,chloroplast membrane
g3240	GO:0016567,GO:0003677,GO:0016740,GO:0016746,GO:0046872,GO:0061630,GO:0140096,GO:0005634	protein ubiquitination,DNA binding,transferase activity,acyltransferase activity,metal ion binding,ubiquitin protein ligase activity,catalytic activity, acting on a protein,nucleus
g32400	GO:0016020	membrane
g32402	GO:0035435,GO:0055085,GO:1990547,GO:0005315,GO:0005743,GO:0016020	phosphate ion transmembrane transport,transmembrane transport,mitochondrial phosphate ion transmembrane transport,phosphate transmembrane transporter activity,mitochondrial inner membrane,membrane
g32403	GO:0006353,GO:0006355,GO:0003690	DNA-templated transcription termination,regulation of DNA-templated transcription,double-stranded DNA binding
g32404	GO:0006355,GO:0051707,GO:0003677,GO:0004672,GO:0004674,GO:0005524,GO:0016301,GO:0030246,GO:0106310,GO:0016020	regulation of DNA-templated transcription,response to other organism,DNA binding,protein kinase activity,protein serine/threonine kinase activity,ATP binding,kinase activity,carbohydrate binding,protein serine kinase activity,membrane
g32405	GO:0006355,GO:0003677	regulation of DNA-templated transcription,DNA binding
g32406	GO:0006355,GO:0051707,GO:0003677,GO:0004672,GO:0005524,GO:0016301,GO:0016020	regulation of DNA-templated transcription,response to other organism,DNA binding,protein kinase activity,ATP binding,kinase activity,membrane
g3241	GO:0000724,GO:0006260,GO:0006281,GO:0006289,GO:0006310,GO:0003677,GO:0003697,GO:0042162,GO:0000781,GO:0005634,GO:0005662,GO:0035861,GO:0043229	double-strand break repair via homologous recombination,DNA replication,DNA repair,nucleotide-excision repair,DNA recombination,DNA binding,single-stranded DNA binding,telomeric DNA binding,chromosome, telomeric region,nucleus,DNA replication factor A complex,site of double-strand break,intracellular organelle
g3243	GO:0055085,GO:0003824,GO:0022857,GO:0016020	transmembrane transport,catalytic activity,transmembrane transporter activity,membrane
g3244	GO:0004672,GO:0005524,GO:0008270,GO:0046872	protein kinase activity,ATP binding,zinc ion binding,metal ion binding
g3246	GO:0006352,GO:0006367,GO:0006413,GO:0003743,GO:0016251,GO:1990841,GO:0000124,GO:0005634,GO:0005669,GO:0043229	DNA-templated transcription initiation,transcription initiation at RNA polymerase II promoter,translational initiation,translation initiation factor activity,RNA polymerase II general transcription initiation factor activity,promoter-specific chromatin binding,SAGA complex,nucleus,transcription factor TFIID complex,intracellular organelle
g3247	GO:0003824,GO:0016020	catalytic activity,membrane
g3250	GO:0044772,GO:0051301,GO:0016538,GO:0000307,GO:0005634,GO:0005737	mitotic cell cycle phase transition,cell division,cyclin-dependent protein serine/threonine kinase regulator activity,cyclin-dependent protein kinase holoenzyme complex,nucleus,cytoplasm
g3251	GO:0000390,GO:0003676,GO:0003723,GO:0003724,GO:0004386,GO:0005524,GO:0008270,GO:0016740,GO:0016746,GO:0016787,GO:0046872,GO:0140096,GO:0071013	spliceosomal complex disassembly,nucleic acid binding,RNA binding,RNA helicase activity,helicase activity,ATP binding,zinc ion binding,transferase activity,acyltransferase activity,hydrolase activity,metal ion binding,catalytic activity, acting on a protein,catalytic step 2 spliceosome
g3252	GO:0006869,GO:0008289,GO:0032934,GO:0005829,GO:0016020,GO:0043231	lipid transport,lipid binding,sterol binding,cytosol,membrane,intracellular membrane-bounded organelle
g3256	GO:0016567,GO:0008270,GO:0016740,GO:0061630,GO:0005737	protein ubiquitination,zinc ion binding,transferase activity,ubiquitin protein ligase activity,cytoplasm
g3257	GO:0032196	transposition
g32600	GO:0006298,GO:0007129,GO:0007131,GO:0010777,GO:0045143,GO:0051321,GO:0003677,GO:0003690,GO:0005524,GO:0030983,GO:0140664,GO:0000794,GO:0005634,GO:0043073	mismatch repair,homologous chromosome pairing at meiosis,reciprocal meiotic recombination,meiotic mismatch repair involved in reciprocal meiotic recombination,homologous chromosome segregation,meiotic cell cycle,DNA binding,double-stranded DNA binding,ATP binding,mismatched DNA binding,ATP-dependent DNA damage sensor activity,condensed nuclear chromosome,nucleus,germ cell nucleus
g32601	GO:0000387,GO:0003723,GO:0016301,GO:0032797	spliceosomal snRNP assembly,RNA binding,kinase activity,SMN complex
g32602	GO:0006633,GO:0016746,GO:0016747,GO:0016020	fatty acid biosynthetic process,acyltransferase activity,acyltransferase activity, transferring groups other than amino-acyl groups,membrane
g33049	GO:0009409,GO:0008270,GO:0016628,GO:0035671,GO:0035798,GO:0010319	response to cold,zinc ion binding,oxidoreductase activity, acting on the CH-CH group of donors, NAD or NADP as acceptor,enone reductase activity,2-alkenal reductase (NADPH) activity,stromule
g33050	GO:0005983,GO:0004721,GO:0019203,GO:0009507,GO:0009569,GO:0009570,GO:0043036	starch catabolic process,phosphoprotein phosphatase activity,carbohydrate phosphatase activity,chloroplast,chloroplast starch grain,chloroplast stroma,starch grain
g33124	GO:0003676,GO:0008270,GO:0016020	nucleic acid binding,zinc ion binding,membrane
g33125	GO:0045489,GO:0071555,GO:0016757,GO:0047262,GO:0000139,GO:0005794,GO:0016020	pectin biosynthetic process,cell wall organization,glycosyltransferase activity,polygalacturonate 4-alpha-galacturonosyltransferase activity,Golgi membrane,Golgi apparatus,membrane
g33261	GO:0030246	carbohydrate binding
g33459	GO:0016787,GO:0016788	hydrolase activity,hydrolase activity, acting on ester bonds
g33460	GO:0009791,GO:0003677,GO:0046872,GO:0046983,GO:0005634	post-embryonic development,DNA binding,metal ion binding,protein dimerization activity,nucleus
g33461	GO:0006413,GO:0003743,GO:0005085,GO:0016740,GO:0005829,GO:0005851	translational initiation,translation initiation factor activity,guanyl-nucleotide exchange factor activity,transferase activity,cytosol,eukaryotic translation initiation factor 2B complex
g33462	GO:0016036,GO:0070417	cellular response to phosphate starvation,cellular response to cold
g33464	GO:0008194,GO:0016757,GO:0080043,GO:0080044,GO:0005737	UDP-glycosyltransferase activity,glycosyltransferase activity,quercetin 3-O-glucosyltransferase activity,quercetin 7-O-glucosyltransferase activity,cytoplasm
g33466	GO:0045039,GO:0071806,GO:0008320,GO:0030943,GO:0009507,GO:0016020,GO:0042721	protein insertion into mitochondrial inner membrane,protein transmembrane transport,protein transmembrane transporter activity,mitochondrion targeting sequence binding,chloroplast,membrane,TIM22 mitochondrial import inner membrane insertion complex
g33467	GO:0009507,GO:0016020	chloroplast,membrane
g33469	GO:0006457,GO:0001671,GO:0051087,GO:0005634,GO:0005829	protein folding,ATPase activator activity,protein-folding chaperone binding,nucleus,cytosol
g33492	GO:0009851,GO:0004497,GO:0004499,GO:0016491,GO:0050660,GO:0050661,GO:0103075,GO:0005788,GO:0005789,GO:0005829	auxin biosynthetic process,monooxygenase activity,N,N-dimethylaniline monooxygenase activity,oxidoreductase activity,flavin adenine dinucleotide binding,NADP binding,indole-3-pyruvate monooxygenase activity,endoplasmic reticulum lumen,endoplasmic reticulum membrane,cytosol
g33494	GO:0016567	protein ubiquitination
g33495	GO:0015689,GO:0090414,GO:0015098,GO:0009705,GO:0016020	molybdate ion transport,molybdate ion export from vacuole,molybdate ion transmembrane transporter activity,plant-type vacuole membrane,membrane
g33496	GO:0009451,GO:0003723,GO:0043231	RNA modification,RNA binding,intracellular membrane-bounded organelle
g33497	GO:0006862,GO:0015866,GO:0015867,GO:0005471,GO:0005524,GO:0009507,GO:0016020,GO:0031969	nucleotide transport,ADP transport,ATP transport,ATP:ADP antiporter activity,ATP binding,chloroplast,membrane,chloroplast membrane
g33498	GO:0006355,GO:0009740,GO:0003700,GO:0043565,GO:0005634	regulation of DNA-templated transcription,gibberellic acid mediated signaling pathway,DNA-binding transcription factor activity,sequence-specific DNA binding,nucleus
g33499	GO:0031146,GO:0004842	SCF-dependent proteasomal ubiquitin-dependent protein catabolic process,ubiquitin-protein transferase activity
g33638	GO:0032196	transposition
g33640	GO:0009742,GO:0004721,GO:0004722,GO:0016787,GO:0017018,GO:0046872,GO:0005634	brassinosteroid mediated signaling pathway,phosphoprotein phosphatase activity,protein serine/threonine phosphatase activity,hydrolase activity,myosin phosphatase activity,metal ion binding,nucleus
g33641	GO:0009742,GO:0004721,GO:0004722,GO:0016787,GO:0017018,GO:0046872,GO:0005634	brassinosteroid mediated signaling pathway,phosphoprotein phosphatase activity,protein serine/threonine phosphatase activity,hydrolase activity,myosin phosphatase activity,metal ion binding,nucleus
g33642	GO:0032196	transposition
g33644	GO:0009742,GO:0004721,GO:0004722,GO:0016787,GO:0017018,GO:0046872,GO:0005634	brassinosteroid mediated signaling pathway,phosphoprotein phosphatase activity,protein serine/threonine phosphatase activity,hydrolase activity,myosin phosphatase activity,metal ion binding,nucleus
g33645	GO:0009742,GO:0004721,GO:0004722,GO:0017018,GO:0046872,GO:0005634	brassinosteroid mediated signaling pathway,phosphoprotein phosphatase activity,protein serine/threonine phosphatase activity,myosin phosphatase activity,metal ion binding,nucleus
g33646	GO:0009742,GO:0004721,GO:0004722,GO:0016787,GO:0017018,GO:0046872,GO:0005634	brassinosteroid mediated signaling pathway,phosphoprotein phosphatase activity,protein serine/threonine phosphatase activity,hydrolase activity,myosin phosphatase activity,metal ion binding,nucleus
g33647	GO:0016020	membrane
g33765	GO:0045892,GO:0005634	negative regulation of DNA-templated transcription,nucleus
g33766	GO:0016020	membrane
g33767	GO:0006486,GO:0006506,GO:0004582,GO:0016757,GO:0005783,GO:0005789,GO:0016020,GO:0033185	protein glycosylation,GPI anchor biosynthetic process,dolichyl-phosphate beta-D-mannosyltransferase activity,glycosyltransferase activity,endoplasmic reticulum,endoplasmic reticulum membrane,membrane,dolichol-phosphate-mannose synthase complex
g33768	GO:0009733	response to auxin
g33769	GO:0006825,GO:0035434,GO:0005375,GO:0005886,GO:0016020	copper ion transport,copper ion transmembrane transport,copper ion transmembrane transporter activity,plasma membrane,membrane
g33770	GO:0006260,GO:0003677	DNA replication,DNA binding
g33771	GO:0005739,GO:0009507	mitochondrion,chloroplast
g33772	GO:0006357,GO:0000978,GO:0000981,GO:0003677,GO:0046983,GO:0005634,GO:0005667,GO:0090575	regulation of transcription by RNA polymerase II,RNA polymerase II cis-regulatory region sequence-specific DNA binding,DNA-binding transcription factor activity, RNA polymerase II-specific,DNA binding,protein dimerization activity,nucleus,transcription regulator complex,RNA polymerase II transcription regulator complex
g33833	GO:0006355,GO:0009646,GO:0009741,GO:0040008,GO:0051512,GO:0080113,GO:1900457,GO:2000024,GO:0042802,GO:0042803,GO:0046983,GO:0005634,GO:0005737	regulation of DNA-templated transcription,response to absence of light,response to brassinosteroid,regulation of growth,positive regulation of unidimensional cell growth,regulation of seed growth,regulation of brassinosteroid mediated signaling pathway,regulation of leaf development,identical protein binding,protein homodimerization activity,protein dimerization activity,nucleus,cytoplasm
g33834	GO:0008270,GO:0046872	zinc ion binding,metal ion binding
g33835	GO:0006355,GO:0003677,GO:0003700,GO:0005634	regulation of DNA-templated transcription,DNA binding,DNA-binding transcription factor activity,nucleus
g33836	GO:0016020	membrane
g33838	GO:0006284,GO:0003824,GO:0003906,GO:0008081,GO:0008311,GO:0005634	base-excision repair,catalytic activity,DNA-(apurinic or apyrimidinic site) endonuclease activity,phosphoric diester hydrolase activity,double-stranded DNA 3'-5' DNA exonuclease activity,nucleus
g33839	GO:0006816,GO:0070588,GO:0005388,GO:0005516,GO:0005524,GO:0016887,GO:0005886,GO:0016020,GO:0043231	calcium ion transport,calcium ion transmembrane transport,P-type calcium transporter activity,calmodulin binding,ATP binding,ATP hydrolysis activity,plasma membrane,membrane,intracellular membrane-bounded organelle
g33840	GO:0008967,GO:0016787,GO:0016791,GO:0046872	phosphoglycolate phosphatase activity,hydrolase activity,phosphatase activity,metal ion binding
g33842	GO:0044772,GO:0051301,GO:0016538,GO:0000307,GO:0005634,GO:0005737	mitotic cell cycle phase transition,cell division,cyclin-dependent protein serine/threonine kinase regulator activity,cyclin-dependent protein kinase holoenzyme complex,nucleus,cytoplasm
g33964	GO:0010223,GO:0016121,GO:0042574,GO:1901601,GO:0003834,GO:0010436,GO:0016702,GO:0046872,GO:0051213,GO:0009507	secondary shoot formation,carotene catabolic process,retinal metabolic process,strigolactone biosynthetic process,beta-carotene 15,15'-dioxygenase activity,carotenoid dioxygenase activity,oxidoreductase activity, acting on single donors with incorporation of molecular oxygen, incorporation of two atoms of oxygen,metal ion binding,dioxygenase activity,chloroplast
g33973	GO:0003677,GO:0008252,GO:0016787,GO:0046872,GO:0005634	DNA binding,nucleotidase activity,hydrolase activity,metal ion binding,nucleus
g33974	GO:0016020	membrane
g33976	GO:0007018,GO:0003777,GO:0005524,GO:0008017,GO:0008574,GO:0016887,GO:0005871,GO:0005874	microtubule-based movement,microtubule motor activity,ATP binding,microtubule binding,plus-end-directed microtubule motor activity,ATP hydrolysis activity,kinesin complex,microtubule
g33977	GO:0032259,GO:0008168,GO:0016279	methylation,methyltransferase activity,protein-lysine N-methyltransferase activity
g33980	GO:0007052,GO:0045132,GO:0051315,GO:0051383,GO:0044877,GO:0000775,GO:0000776,GO:0005694,GO:0031262	mitotic spindle organization,meiotic chromosome segregation,attachment of mitotic spindle microtubules to kinetochore,kinetochore organization,protein-containing complex binding,chromosome, centromeric region,kinetochore,chromosome,Ndc80 complex
g33981	GO:0007052,GO:0045132,GO:0051315,GO:0051383,GO:0044877,GO:0000775,GO:0000776,GO:0005694,GO:0031262	mitotic spindle organization,meiotic chromosome segregation,attachment of mitotic spindle microtubules to kinetochore,kinetochore organization,protein-containing complex binding,chromosome, centromeric region,kinetochore,chromosome,Ndc80 complex
g33983	GO:0032259,GO:0008168,GO:0008757	methylation,methyltransferase activity,S-adenosylmethionine-dependent methyltransferase activity
g33984	GO:0005975,GO:0006282,GO:0009225,GO:1990966,GO:0004649,GO:0016787,GO:0005634,GO:0005737,GO:0016020	carbohydrate metabolic process,regulation of DNA repair,nucleotide-sugar metabolic process,ATP generation from poly-ADP-D-ribose,poly(ADP-ribose) glycohydrolase activity,hydrolase activity,nucleus,cytoplasm,membrane
g33985	GO:0003676,GO:0003723,GO:0016020	nucleic acid binding,RNA binding,membrane
g34037	GO:0006508,GO:0008234	proteolysis,cysteine-type peptidase activity
g34038	GO:0006508,GO:0008234	proteolysis,cysteine-type peptidase activity
g34039	GO:0016020	membrane
g34040	GO:0080115,GO:0016020	myosin XI tail binding,membrane
g34041	GO:0032196	transposition
g34042	GO:0004721,GO:0004722,GO:0017018,GO:0043169,GO:0046872	phosphoprotein phosphatase activity,protein serine/threonine phosphatase activity,myosin phosphatase activity,cation binding,metal ion binding
g34043	GO:0006355,GO:0008270,GO:0043565,GO:0005634	regulation of DNA-templated transcription,zinc ion binding,sequence-specific DNA binding,nucleus
g3408	GO:0006952,GO:0051707,GO:0098542,GO:0003677,GO:0043531,GO:0046872	defense response,response to other organism,defense response to other organism,DNA binding,ADP binding,metal ion binding
g3409	GO:0016020	membrane
g3410	GO:0006355,GO:0003677,GO:0003700,GO:0005634	regulation of DNA-templated transcription,DNA binding,DNA-binding transcription factor activity,nucleus
g34103	GO:0015031,GO:0061025,GO:0005484,GO:0005886,GO:0016020,GO:0031201	protein transport,membrane fusion,SNAP receptor activity,plasma membrane,membrane,SNARE complex
g3411	GO:0006952,GO:0051707,GO:0098542,GO:0003677,GO:0043531,GO:0046872	defense response,response to other organism,defense response to other organism,DNA binding,ADP binding,metal ion binding
g3412	GO:0006355,GO:0008270,GO:0046872,GO:0005634,GO:0016020	regulation of DNA-templated transcription,zinc ion binding,metal ion binding,nucleus,membrane
g3414	GO:0005507,GO:0016491	copper ion binding,oxidoreductase activity
g34160	GO:0006635,GO:0003985,GO:0016746,GO:0016747,GO:0005739,GO:0005777	fatty acid beta-oxidation,acetyl-CoA C-acetyltransferase activity,acyltransferase activity,acyltransferase activity, transferring groups other than amino-acyl groups,mitochondrion,peroxisome
g3419	GO:0000723,GO:0006281,GO:0006310,GO:0032508,GO:0003678,GO:0004386,GO:0005524,GO:0016787,GO:0016887	telomere maintenance,DNA repair,DNA recombination,DNA duplex unwinding,DNA helicase activity,helicase activity,ATP binding,hydrolase activity,ATP hydrolysis activity
g3420	GO:0016020	membrane
g3421	GO:0016020	membrane
g34228	GO:0016020	membrane
g34229	GO:0008270,GO:0046872	zinc ion binding,metal ion binding
g34230	GO:0008270,GO:0046872	zinc ion binding,metal ion binding
g34231	GO:0016020	membrane
g34232	GO:0000226,GO:0035556,GO:0003676,GO:0004523,GO:0008017,GO:0043539,GO:0005737,GO:0005819	microtubule cytoskeleton organization,intracellular signal transduction,nucleic acid binding,RNA-DNA hybrid ribonuclease activity,microtubule binding,protein serine/threonine kinase activator activity,cytoplasm,spindle
g3424	GO:0006511,GO:0016567,GO:0031625,GO:0031461	ubiquitin-dependent protein catabolic process,protein ubiquitination,ubiquitin protein ligase binding,cullin-RING ubiquitin ligase complex
g3425	GO:2000767,GO:0003676,GO:0003677,GO:0003727,GO:0003729,GO:0008270,GO:0045182,GO:0046872,GO:0005737	positive regulation of cytoplasmic translation,nucleic acid binding,DNA binding,single-stranded RNA binding,mRNA binding,zinc ion binding,translation regulator activity,metal ion binding,cytoplasm
g34253	GO:0003676,GO:0004523,GO:0016020	nucleic acid binding,RNA-DNA hybrid ribonuclease activity,membrane
g34257	GO:0008270,GO:0046872	zinc ion binding,metal ion binding
g34258	GO:0004672,GO:0005524,GO:0016301,GO:0005886,GO:0016020	protein kinase activity,ATP binding,kinase activity,plasma membrane,membrane
g34259	GO:0008270,GO:0046872	zinc ion binding,metal ion binding
g34260	GO:0007131,GO:0003676,GO:0004386,GO:0005524,GO:0016787,GO:0005634,GO:0005694	reciprocal meiotic recombination,nucleic acid binding,helicase activity,ATP binding,hydrolase activity,nucleus,chromosome
g3429	GO:0006521,GO:0006897,GO:0009617,GO:0009651,GO:0009751,GO:0046854,GO:0048015,GO:0055046,GO:0072593,GO:0090333,GO:1900426,GO:1902074,GO:2000214,GO:0004430,GO:0016301,GO:0005737,GO:0005886,GO:0005942	regulation of cellular amino acid metabolic process,endocytosis,response to bacterium,response to salt stress,response to salicylic acid,phosphatidylinositol phosphate biosynthetic process,phosphatidylinositol-mediated signaling,microgametogenesis,reactive oxygen species metabolic process,regulation of stomatal closure,positive regulation of defense response to bacterium,response to salt,regulati…
g34363	GO:0015074,GO:0003676,GO:0004523,GO:0046872	DNA integration,nucleic acid binding,RNA-DNA hybrid ribonuclease activity,metal ion binding
g34364	GO:0008270,GO:0046872,GO:0016020	zinc ion binding,metal ion binding,membrane
g34366	GO:0007076,GO:0030261,GO:0051301,GO:0003682,GO:0000796,GO:0005694,GO:0005737	mitotic chromosome condensation,chromosome condensation,cell division,chromatin binding,condensin complex,chromosome,cytoplasm
g34539	GO:0016020	membrane
g34540	GO:0016567,GO:0008270,GO:0016740,GO:0061630,GO:0005737	protein ubiquitination,zinc ion binding,transferase activity,ubiquitin protein ligase activity,cytoplasm
g34541	GO:0007165,GO:0004672,GO:0004674,GO:0005524,GO:0016301,GO:0005737	signal transduction,protein kinase activity,protein serine/threonine kinase activity,ATP binding,kinase activity,cytoplasm
g34553	GO:0015074,GO:0003676	DNA integration,nucleic acid binding
g34605	GO:0016020	membrane
g34606	GO:0006355,GO:0048437,GO:0048510,GO:0008270,GO:0043565,GO:0046872	regulation of DNA-templated transcription,floral organ development,regulation of timing of transition from vegetative to reproductive phase,zinc ion binding,sequence-specific DNA binding,metal ion binding
g34609	GO:0000398,GO:0006397,GO:0008380,GO:0003723,GO:0005684,GO:0005686	mRNA splicing, via spliceosome,mRNA processing,RNA splicing,RNA binding,U2-type spliceosomal complex,U2 snRNP
g34624	GO:0006355,GO:0007346,GO:0003700,GO:0043565,GO:0005634	regulation of DNA-templated transcription,regulation of mitotic cell cycle,DNA-binding transcription factor activity,sequence-specific DNA binding,nucleus
g34716	GO:0006355,GO:0009873,GO:0003677,GO:0003700,GO:0005634	regulation of DNA-templated transcription,ethylene-activated signaling pathway,DNA binding,DNA-binding transcription factor activity,nucleus
g34717	GO:0006355,GO:0009873,GO:0003677,GO:0003700,GO:0005634,GO:0016020	regulation of DNA-templated transcription,ethylene-activated signaling pathway,DNA binding,DNA-binding transcription factor activity,nucleus,membrane
g34718	GO:0006355,GO:0009873,GO:0003677,GO:0003700,GO:0005634	regulation of DNA-templated transcription,ethylene-activated signaling pathway,DNA binding,DNA-binding transcription factor activity,nucleus
g34719	GO:0006355,GO:0009873,GO:0003677,GO:0003700,GO:0005634,GO:0016020	regulation of DNA-templated transcription,ethylene-activated signaling pathway,DNA binding,DNA-binding transcription factor activity,nucleus,membrane
g34720	GO:0001732,GO:0002183,GO:0006412,GO:0006413,GO:0006446,GO:0003723,GO:0003743,GO:0043022,GO:0005737,GO:0005852,GO:0016282,GO:0033290	formation of cytoplasmic translation initiation complex,cytoplasmic translational initiation,translation,translational initiation,regulation of translational initiation,RNA binding,translation initiation factor activity,ribosome binding,cytoplasm,eukaryotic translation initiation factor 3 complex,eukaryotic 43S preinitiation complex,eukaryotic 48S preinitiation complex
g34722	GO:0016020	membrane
g34723	GO:0003676,GO:0004523	nucleic acid binding,RNA-DNA hybrid ribonuclease activity
g34930	GO:0003723,GO:0004386,GO:0016787	RNA binding,helicase activity,hydrolase activity
g35033	GO:0006886,GO:0099041,GO:0005802,GO:0031410	intracellular protein transport,vesicle tethering to Golgi,trans-Golgi network,cytoplasmic vesicle
g35034	GO:0003333,GO:0055085,GO:0015171,GO:0022857,GO:0009707,GO:0016020	amino acid transmembrane transport,transmembrane transport,amino acid transmembrane transporter activity,transmembrane transporter activity,chloroplast outer membrane,membrane
g35117	GO:0006355,GO:0008270,GO:0046872,GO:0005634	regulation of DNA-templated transcription,zinc ion binding,metal ion binding,nucleus
g35119	GO:0000956,GO:0006364,GO:0042254,GO:0042273,GO:0051225,GO:0003723,GO:0005634,GO:0005730,GO:0005737,GO:0030687,GO:0070652,GO:0072686	nuclear-transcribed mRNA catabolic process,rRNA processing,ribosome biogenesis,ribosomal large subunit biogenesis,spindle assembly,RNA binding,nucleus,nucleolus,cytoplasm,preribosome, large subunit precursor,HAUS complex,mitotic spindle
g35122	GO:0031349,GO:0004519,GO:0016887,GO:0005634	positive regulation of defense response,endonuclease activity,ATP hydrolysis activity,nucleus
g35124	GO:0004867,GO:0005615,GO:0016020	serine-type endopeptidase inhibitor activity,extracellular space,membrane
g35150	GO:0034219,GO:0055085,GO:0071702,GO:0015144,GO:0015293,GO:0016020	carbohydrate transmembrane transport,transmembrane transport,obsolete organic substance transport,carbohydrate transmembrane transporter activity,symporter activity,membrane
g35151	GO:0034219,GO:0055085,GO:0071702,GO:0015144,GO:0015293,GO:0022857,GO:0016020	carbohydrate transmembrane transport,transmembrane transport,obsolete organic substance transport,carbohydrate transmembrane transporter activity,symporter activity,transmembrane transporter activity,membrane
g35152	GO:0034219,GO:0055085,GO:0071702,GO:0015144,GO:0015293,GO:0022857,GO:0016020	carbohydrate transmembrane transport,transmembrane transport,obsolete organic substance transport,carbohydrate transmembrane transporter activity,symporter activity,transmembrane transporter activity,membrane
g35155	GO:0006457,GO:0003755,GO:0016018,GO:0005737	protein folding,peptidyl-prolyl cis-trans isomerase activity,cyclosporin A binding,cytoplasm
g35157	GO:0006506,GO:0016740,GO:0016020	GPI anchor biosynthetic process,transferase activity,membrane
g35189	GO:0006886,GO:0042147,GO:0005768,GO:0005829,GO:0030904	intracellular protein transport,retrograde transport, endosome to Golgi,endosome,cytosol,retromer complex
g35539	GO:0006511,GO:0016567,GO:0016740,GO:0061630,GO:0016020	ubiquitin-dependent protein catabolic process,protein ubiquitination,transferase activity,ubiquitin protein ligase activity,membrane
g35540	GO:0005737	cytoplasm
g35541	GO:0006357,GO:0045944,GO:0000978,GO:0000981,GO:0000987,GO:0003677,GO:0046983,GO:0005634	regulation of transcription by RNA polymerase II,positive regulation of transcription by RNA polymerase II,RNA polymerase II cis-regulatory region sequence-specific DNA binding,DNA-binding transcription factor activity, RNA polymerase II-specific,cis-regulatory region sequence-specific DNA binding,DNA binding,protein dimerization activity,nucleus
g35542	GO:0016020	membrane
g35848	GO:0006355,GO:0008270,GO:0046872,GO:0005634,GO:0016020	regulation of DNA-templated transcription,zinc ion binding,metal ion binding,nucleus,membrane
g35849	GO:0006355,GO:0003700,GO:0043565,GO:0005634,GO:0005783,GO:0005789,GO:0016020	regulation of DNA-templated transcription,DNA-binding transcription factor activity,sequence-specific DNA binding,nucleus,endoplasmic reticulum,endoplasmic reticulum membrane,membrane
g35850	GO:0006325,GO:0034244,GO:0140566	chromatin organization,negative regulation of transcription elongation by RNA polymerase II,histone reader activity
g35851	GO:0045489,GO:0071555,GO:0008270,GO:0016757,GO:0046872,GO:0047262,GO:0000139,GO:0005794,GO:0016020	pectin biosynthetic process,cell wall organization,zinc ion binding,glycosyltransferase activity,metal ion binding,polygalacturonate 4-alpha-galacturonosyltransferase activity,Golgi membrane,Golgi apparatus,membrane
g35852	GO:0006310,GO:0006313,GO:0032196,GO:0003677,GO:0004803,GO:0008270,GO:0046872	DNA recombination,DNA transposition,transposition,DNA binding,transposase activity,zinc ion binding,metal ion binding
g35931	GO:0016757,GO:0016020	glycosyltransferase activity,membrane
g35932	GO:0010468,GO:0004519,GO:0004540,GO:0005777	regulation of gene expression,endonuclease activity,RNA nuclease activity,peroxisome
g35933	GO:0000272,GO:0005975,GO:0004553,GO:0016798,GO:0031176	polysaccharide catabolic process,carbohydrate metabolic process,hydrolase activity, hydrolyzing O-glycosyl compounds,hydrolase activity, acting on glycosyl bonds,endo-1,4-beta-xylanase activity
g35960	GO:0007018,GO:0003774,GO:0003777,GO:0005524,GO:0008017,GO:0005874	microtubule-based movement,cytoskeletal motor activity,microtubule motor activity,ATP binding,microtubule binding,microtubule
g35989	GO:0000723,GO:0006260,GO:0006281,GO:0006310,GO:0032508,GO:0003677,GO:0003678,GO:0004386,GO:0005524,GO:0016787,GO:0016887	telomere maintenance,DNA replication,DNA repair,DNA recombination,DNA duplex unwinding,DNA binding,DNA helicase activity,helicase activity,ATP binding,hydrolase activity,ATP hydrolysis activity
g35990	GO:0006260,GO:0003677	DNA replication,DNA binding
g35991	GO:0006511,GO:0016567,GO:0016740,GO:0046872,GO:0061630,GO:0005737	ubiquitin-dependent protein catabolic process,protein ubiquitination,transferase activity,metal ion binding,ubiquitin protein ligase activity,cytoplasm
g35992	GO:0000028,GO:0006412,GO:0003723,GO:0003735,GO:0005840,GO:0022627,GO:1990904	ribosomal small subunit assembly,translation,RNA binding,structural constituent of ribosome,ribosome,cytosolic small ribosomal subunit,ribonucleoprotein complex
g35993	GO:0006355,GO:0003676,GO:0008270,GO:0046872,GO:0005634	regulation of DNA-templated transcription,nucleic acid binding,zinc ion binding,metal ion binding,nucleus
g35994	GO:0008270,GO:0046872,GO:0016020	zinc ion binding,metal ion binding,membrane
g35995	GO:0008270,GO:0046872	zinc ion binding,metal ion binding
g35996	GO:0032196	transposition
g35997	GO:0032196	transposition
g36124	GO:0006508,GO:0008234	proteolysis,cysteine-type peptidase activity
g36125	GO:0007064,GO:0051276,GO:0051301,GO:0051321,GO:0003690,GO:0005524,GO:0016887,GO:0061775,GO:0005634,GO:0005694,GO:0016020	mitotic sister chromatid cohesion,chromosome organization,cell division,meiotic cell cycle,double-stranded DNA binding,ATP binding,ATP hydrolysis activity,cohesin loader activity,nucleus,chromosome,membrane
g36126	GO:0007064,GO:0051276,GO:0051301,GO:0051321,GO:0003690,GO:0005524,GO:0016887,GO:0061775,GO:0005634,GO:0005694	mitotic sister chromatid cohesion,chromosome organization,cell division,meiotic cell cycle,double-stranded DNA binding,ATP binding,ATP hydrolysis activity,cohesin loader activity,nucleus,chromosome
g36127	GO:0006123,GO:0046872,GO:0005740,GO:0005751	mitochondrial electron transport, cytochrome c to oxygen,metal ion binding,mitochondrial envelope,mitochondrial respiratory chain complex IV
g36132	GO:0006508,GO:0008234	proteolysis,cysteine-type peptidase activity
g36134	GO:0009791,GO:0003677,GO:0046872,GO:0046983,GO:0005634	post-embryonic development,DNA binding,metal ion binding,protein dimerization activity,nucleus
g36135	GO:0008270,GO:0046872,GO:0016020	zinc ion binding,metal ion binding,membrane
g36172	GO:0048544,GO:0051707,GO:0004672,GO:0004674,GO:0005524,GO:0106310,GO:0005886,GO:0016020	recognition of pollen,response to other organism,protein kinase activity,protein serine/threonine kinase activity,ATP binding,protein serine kinase activity,plasma membrane,membrane
g36175	GO:0001934,GO:0006417,GO:0006486,GO:0072344,GO:0005080,GO:0016301,GO:0016740,GO:0016758,GO:0043022,GO:0045182,GO:0000139,GO:0005634,GO:0005829,GO:0016020	positive regulation of protein phosphorylation,regulation of translation,protein glycosylation,rescue of stalled ribosome,protein kinase C binding,kinase activity,transferase activity,hexosyltransferase activity,ribosome binding,translation regulator activity,Golgi membrane,nucleus,cytosol,membrane
g36177	GO:0032196	transposition
g36179	GO:0000338,GO:1990641,GO:0008237,GO:0019784,GO:0005737,GO:0008180,GO:0016020	protein deneddylation,response to iron ion starvation,metallopeptidase activity,deNEDDylase activity,cytoplasm,COP9 signalosome,membrane
g36180	GO:0010087,GO:0016567,GO:0031145,GO:0032875,GO:0045842,GO:0051301,GO:0005680,GO:0005737,GO:0009536	phloem or xylem histogenesis,protein ubiquitination,anaphase-promoting complex-dependent catabolic process,regulation of DNA endoreduplication,positive regulation of mitotic metaphase/anaphase transition,cell division,anaphase-promoting complex,cytoplasm,plastid
g36181	GO:0016567,GO:0008270,GO:0016740,GO:0061630,GO:0005737	protein ubiquitination,zinc ion binding,transferase activity,ubiquitin protein ligase activity,cytoplasm
g36183	GO:0016567,GO:0008270,GO:0016740,GO:0061630,GO:0005737	protein ubiquitination,zinc ion binding,transferase activity,ubiquitin protein ligase activity,cytoplasm
g364	GO:0004672,GO:0005524,GO:0008270,GO:0046872,GO:0016020	protein kinase activity,ATP binding,zinc ion binding,metal ion binding,membrane
g36481	GO:0006310,GO:0006313,GO:0032196,GO:0003677,GO:0004803	DNA recombination,DNA transposition,transposition,DNA binding,transposase activity
g36482	GO:0006310,GO:0006313,GO:0032196,GO:0003677,GO:0004803,GO:0008270,GO:0046872	DNA recombination,DNA transposition,transposition,DNA binding,transposase activity,zinc ion binding,metal ion binding
g36483	GO:0000724,GO:0006281,GO:0045717,GO:0045944,GO:0003677,GO:0004842,GO:0046872,GO:0005694,GO:0005886,GO:0031436,GO:0043231,GO:0070531	double-strand break repair via homologous recombination,DNA repair,negative regulation of fatty acid biosynthetic process,positive regulation of transcription by RNA polymerase II,DNA binding,ubiquitin-protein transferase activity,metal ion binding,chromosome,plasma membrane,BRCA1-BARD1 complex,intracellular membrane-bounded organelle,BRCA1-A complex
g36484	GO:0006278,GO:0003676,GO:0003824,GO:0003964,GO:0004523	RNA-templated DNA biosynthetic process,nucleic acid binding,catalytic activity,RNA-directed DNA polymerase activity,RNA-DNA hybrid ribonuclease activity
g36485	GO:0008270,GO:0046872	zinc ion binding,metal ion binding
g365	GO:0006355,GO:0005509,GO:0008270,GO:0046872,GO:0005634,GO:0016020	regulation of DNA-templated transcription,calcium ion binding,zinc ion binding,metal ion binding,nucleus,membrane
g36523	GO:0016020	membrane
g36587	GO:0010150	leaf senescence
g36589	GO:0016020	membrane
g36590	GO:0032196	transposition
g36591	GO:0015074,GO:0003676,GO:0004523,GO:0046872	DNA integration,nucleic acid binding,RNA-DNA hybrid ribonuclease activity,metal ion binding
g366	GO:0006508,GO:0004252,GO:0008236	proteolysis,serine-type endopeptidase activity,serine-type peptidase activity
g368	GO:0003676,GO:0004523	nucleic acid binding,RNA-DNA hybrid ribonuclease activity
g36816	GO:0003677	DNA binding
g36818	GO:0003824	catalytic activity
g36820	GO:0003676,GO:0008270	nucleic acid binding,zinc ion binding
g36821	GO:0016020	membrane
g36822	GO:0006086,GO:0004739,GO:0016491,GO:0043231	acetyl-CoA biosynthetic process from pyruvate,pyruvate dehydrogenase (acetyl-transferring) activity,oxidoreductase activity,intracellular membrane-bounded organelle
g36823	GO:0003676,GO:0003824,GO:0004519,GO:0008270	nucleic acid binding,catalytic activity,endonuclease activity,zinc ion binding
g36824	GO:0006086,GO:0004739,GO:0016491,GO:0043231	acetyl-CoA biosynthetic process from pyruvate,pyruvate dehydrogenase (acetyl-transferring) activity,oxidoreductase activity,intracellular membrane-bounded organelle
g36889	GO:0048564	photosystem I assembly
g369	GO:0008270,GO:0030247,GO:0046872	zinc ion binding,polysaccharide binding,metal ion binding
g36940	GO:0016125,GO:0004497,GO:0005506,GO:0010295,GO:0016705,GO:0020037,GO:0046872,GO:0016020	sterol metabolic process,monooxygenase activity,iron ion binding,(+)-abscisic acid 8'-hydroxylase activity,oxidoreductase activity, acting on paired donors, with incorporation or reduction of molecular oxygen,heme binding,metal ion binding,membrane
g36941	GO:0006486,GO:0036065,GO:0008417,GO:0016757,GO:0018392,GO:0046920,GO:0005794,GO:0016020,GO:0032580	protein glycosylation,fucosylation,fucosyltransferase activity,glycosyltransferase activity,glycoprotein 3-alpha-L-fucosyltransferase activity,alpha-(1->3)-fucosyltransferase activity,Golgi apparatus,membrane,Golgi cisterna membrane
g36942	GO:0005975,GO:0006457,GO:0042026,GO:0004553,GO:0005524,GO:0016798,GO:0140662,GO:0005886,GO:0009570	carbohydrate metabolic process,protein folding,protein refolding,hydrolase activity, hydrolyzing O-glycosyl compounds,ATP binding,hydrolase activity, acting on glycosyl bonds,ATP-dependent protein folding chaperone,plasma membrane,chloroplast stroma
g36943	GO:0032873,GO:0043123,GO:0043124,GO:0090263,GO:0004721,GO:0004722,GO:0017018,GO:0043169,GO:0046872,GO:0005634,GO:0005829	negative regulation of stress-activated MAPK cascade,positive regulation of canonical NF-kappaB signal transduction,negative regulation of canonical NF-kappaB signal transduction,positive regulation of canonical Wnt signaling pathway,phosphoprotein phosphatase activity,protein serine/threonine phosphatase activity,myosin phosphatase activity,cation binding,metal ion binding,nucleus,cytosol
g36944	GO:0006890,GO:0032873,GO:0043123,GO:0043124,GO:0090263,GO:0004721,GO:0004722,GO:0017018,GO:0043169,GO:0046872,GO:0005634,GO:0005794,GO:0005829,GO:0016020	retrograde vesicle-mediated transport, Golgi to endoplasmic reticulum,negative regulation of stress-activated MAPK cascade,positive regulation of canonical NF-kappaB signal transduction,negative regulation of canonical NF-kappaB signal transduction,positive regulation of canonical Wnt signaling pathway,phosphoprotein phosphatase activity,protein serine/threonine phosphatase activity,myosin phosph…
g36945	GO:0010073,GO:0048507,GO:0004672,GO:0005524,GO:0016020	meristem maintenance,meristem development,protein kinase activity,ATP binding,membrane
g36947	GO:0098542,GO:0004672,GO:0004674,GO:0005524,GO:0016301,GO:0030246,GO:0005886,GO:0016020	defense response to other organism,protein kinase activity,protein serine/threonine kinase activity,ATP binding,kinase activity,carbohydrate binding,plasma membrane,membrane
g36949	GO:0009651,GO:0005634	response to salt stress,nucleus
g370	GO:0016020	membrane
g37052	GO:0009910,GO:0016441,GO:1904278,GO:0005634,GO:0016593,GO:0080008	negative regulation of flower development,post-transcriptional gene silencing,positive regulation of wax biosynthetic process,nucleus,Cdc73/Paf1 complex,Cul4-RING E3 ubiquitin ligase complex
g37053	GO:0005634	nucleus
g37054	GO:0016740,GO:0046872,GO:0016020	transferase activity,metal ion binding,membrane
g371	GO:0051301,GO:0051315,GO:0000775,GO:0000776,GO:0005634,GO:0005694,GO:0031262	cell division,attachment of mitotic spindle microtubules to kinetochore,chromosome, centromeric region,kinetochore,nucleus,chromosome,Ndc80 complex
g372	GO:0009451,GO:0034220,GO:0098655,GO:0003723,GO:0003729,GO:0005227,GO:0008270,GO:0005886,GO:0016020,GO:0043231	RNA modification,monoatomic ion transmembrane transport,monoatomic cation transmembrane transport,RNA binding,mRNA binding,calcium-activated cation channel activity,zinc ion binding,plasma membrane,membrane,intracellular membrane-bounded organelle
g37206	GO:0009791,GO:0003677,GO:0046872,GO:0046983,GO:0005634	post-embryonic development,DNA binding,metal ion binding,protein dimerization activity,nucleus
g37246	GO:0016020	membrane
g37249	GO:0003824	catalytic activity
g37251	GO:0006355,GO:0006508,GO:0016926,GO:0005543,GO:0008234,GO:0008270,GO:0016929,GO:0005634	regulation of DNA-templated transcription,proteolysis,protein desumoylation,phospholipid binding,cysteine-type peptidase activity,zinc ion binding,deSUMOylase activity,nucleus
g37252	GO:0006278,GO:0015074,GO:0003676,GO:0003964,GO:0008270,GO:0016020	RNA-templated DNA biosynthetic process,DNA integration,nucleic acid binding,RNA-directed DNA polymerase activity,zinc ion binding,membrane
g37253	GO:0008270,GO:0046872,GO:0016020	zinc ion binding,metal ion binding,membrane
g37300	GO:0000160,GO:0009735,GO:0009736,GO:0000156,GO:0005634	phosphorelay signal transduction system,response to cytokinin,cytokinin-activated signaling pathway,phosphorelay response regulator activity,nucleus
g37301	GO:0000160,GO:0009735,GO:0009736,GO:0000156,GO:0005634	phosphorelay signal transduction system,response to cytokinin,cytokinin-activated signaling pathway,phosphorelay response regulator activity,nucleus
g37318	GO:0016020	membrane
g37319	GO:0006520,GO:0006572,GO:0009058,GO:0004838,GO:0008483,GO:0030170	amino acid metabolic process,tyrosine catabolic process,biosynthetic process,L-tyrosine:2-oxoglutarate aminotransferase activity,transaminase activity,pyridoxal phosphate binding
g37320	GO:0006520,GO:0006572,GO:0009058,GO:0004838,GO:0008483,GO:0030170	amino acid metabolic process,tyrosine catabolic process,biosynthetic process,L-tyrosine:2-oxoglutarate aminotransferase activity,transaminase activity,pyridoxal phosphate binding
g37366	GO:0008270,GO:0046872	zinc ion binding,metal ion binding
g37368	GO:0032196	transposition
g37370	GO:0000723,GO:0006260,GO:0006281,GO:0006310,GO:0032508,GO:0003678,GO:0004386,GO:0005524,GO:0016787,GO:0005657	telomere maintenance,DNA replication,DNA repair,DNA recombination,DNA duplex unwinding,DNA helicase activity,helicase activity,ATP binding,hydrolase activity,replication fork
g374	GO:0007052,GO:0030041,GO:0034314,GO:0045132,GO:0051315,GO:0051383,GO:0044877,GO:0000775,GO:0000776,GO:0005694,GO:0005737,GO:0005885,GO:0015629,GO:0031262	mitotic spindle organization,actin filament polymerization,Arp2/3 complex-mediated actin nucleation,meiotic chromosome segregation,attachment of mitotic spindle microtubules to kinetochore,kinetochore organization,protein-containing complex binding,chromosome, centromeric region,kinetochore,chromosome,cytoplasm,Arp2/3 protein complex,actin cytoskeleton,Ndc80 complex
g375	GO:0006355,GO:0008270,GO:0046872,GO:0005634	regulation of DNA-templated transcription,zinc ion binding,metal ion binding,nucleus
g37550	GO:0000398,GO:0003723,GO:0005684	mRNA splicing, via spliceosome,RNA binding,U2-type spliceosomal complex
g37552	GO:0010411,GO:0042546,GO:0071555,GO:0004553,GO:0016740,GO:0016762,GO:0016798,GO:0048046	xyloglucan metabolic process,cell wall biogenesis,cell wall organization,hydrolase activity, hydrolyzing O-glycosyl compounds,transferase activity,xyloglucan:xyloglucosyl transferase activity,hydrolase activity, acting on glycosyl bonds,apoplast
g3758	GO:0030154	cell differentiation
g376	GO:0009969,GO:0016757,GO:0016758,GO:0000139,GO:0005634,GO:0005768,GO:0005802,GO:0016020	xyloglucan biosynthetic process,glycosyltransferase activity,hexosyltransferase activity,Golgi membrane,nucleus,endosome,trans-Golgi network,membrane
g3760	GO:0007165,GO:0008283,GO:0030154,GO:0008083,GO:0005576	signal transduction,cell population proliferation,cell differentiation,growth factor activity,extracellular region
g3762	GO:0006364,GO:0003676,GO:0003724,GO:0003729,GO:0004386,GO:0005524,GO:0016787,GO:0005730	rRNA processing,nucleic acid binding,RNA helicase activity,mRNA binding,helicase activity,ATP binding,hydrolase activity,nucleolus
g3763	GO:0055085,GO:0005524,GO:0016887,GO:0140359,GO:0016020	transmembrane transport,ATP binding,ATP hydrolysis activity,ABC-type transporter activity,membrane
g3764	GO:0055085,GO:0005524,GO:0016887,GO:0140359,GO:0016020	transmembrane transport,ATP binding,ATP hydrolysis activity,ABC-type transporter activity,membrane
g3765	GO:0009791,GO:0003677,GO:0046872,GO:0046983,GO:0005634	post-embryonic development,DNA binding,metal ion binding,protein dimerization activity,nucleus
g3766	GO:0016567,GO:0004842,GO:0005634,GO:0005737	protein ubiquitination,ubiquitin-protein transferase activity,nucleus,cytoplasm
g3767	GO:0006979,GO:0009061	response to oxidative stress,anaerobic respiration
g3770	GO:0003677,GO:0003680,GO:0005634	DNA binding,minor groove of adenine-thymine-rich DNA binding,nucleus
g3773	GO:0008270,GO:0046872	zinc ion binding,metal ion binding
g3774	GO:0045927	positive regulation of growth
g3775	GO:0046872,GO:0000785,GO:0005634	metal ion binding,chromatin,nucleus
g3776	GO:0010073,GO:0048507	meristem maintenance,meristem development
g37765	GO:0000712,GO:0007131,GO:0016020	resolution of meiotic recombination intermediates,reciprocal meiotic recombination,membrane
g37766	GO:0006355,GO:0008270,GO:0046872,GO:0005634	regulation of DNA-templated transcription,zinc ion binding,metal ion binding,nucleus
g37767	GO:0031146,GO:0005737,GO:0019005	SCF-dependent proteasomal ubiquitin-dependent protein catabolic process,cytoplasm,SCF ubiquitin ligase complex
g37768	GO:0006629,GO:0016042	lipid metabolic process,lipid catabolic process
g37769	GO:0000712,GO:0007131,GO:0016020	resolution of meiotic recombination intermediates,reciprocal meiotic recombination,membrane
g37770	GO:0000712,GO:0007131,GO:0016020	resolution of meiotic recombination intermediates,reciprocal meiotic recombination,membrane
g37772	GO:0031146,GO:0005737,GO:0019005	SCF-dependent proteasomal ubiquitin-dependent protein catabolic process,cytoplasm,SCF ubiquitin ligase complex
g37773	GO:0006629,GO:0016042	lipid metabolic process,lipid catabolic process
g3779	GO:0006950,GO:0008610,GO:0016126,GO:1901700,GO:0000254,GO:0005506,GO:0009924,GO:0016491,GO:0016829,GO:1990465,GO:0005789,GO:0016020	response to stress,lipid biosynthetic process,sterol biosynthetic process,response to oxygen-containing compound,C-4 methylsterol oxidase activity,iron ion binding,obsolete octadecanal decarbonylase activity,oxidoreductase activity,lyase activity,obsolete aldehyde oxygenase (deformylating) activity,endoplasmic reticulum membrane,membrane
g378	GO:0006338,GO:0003824,GO:0005634	chromatin remodeling,catalytic activity,nucleus
g3780	GO:0000724,GO:0006281,GO:0045717,GO:0045944,GO:0003677,GO:0004842,GO:0046872,GO:0005694,GO:0005886,GO:0031436,GO:0043231,GO:0070531	double-strand break repair via homologous recombination,DNA repair,negative regulation of fatty acid biosynthetic process,positive regulation of transcription by RNA polymerase II,DNA binding,ubiquitin-protein transferase activity,metal ion binding,chromosome,plasma membrane,BRCA1-BARD1 complex,intracellular membrane-bounded organelle,BRCA1-A complex
g3781	GO:0000724,GO:0006281,GO:0045717,GO:0045944,GO:0003677,GO:0004842,GO:0046872,GO:0005694,GO:0005886,GO:0031436,GO:0043231,GO:0070531	double-strand break repair via homologous recombination,DNA repair,negative regulation of fatty acid biosynthetic process,positive regulation of transcription by RNA polymerase II,DNA binding,ubiquitin-protein transferase activity,metal ion binding,chromosome,plasma membrane,BRCA1-BARD1 complex,intracellular membrane-bounded organelle,BRCA1-A complex
g3782	GO:0006952,GO:0051707,GO:0098542,GO:0043531	defense response,response to other organism,defense response to other organism,ADP binding
g3783	GO:0009451,GO:0003723,GO:0008270,GO:0046872,GO:0043231	RNA modification,RNA binding,zinc ion binding,metal ion binding,intracellular membrane-bounded organelle
g3784	GO:0006310,GO:0006313,GO:0032196,GO:0003677,GO:0004803,GO:0008270,GO:0046872	DNA recombination,DNA transposition,transposition,DNA binding,transposase activity,zinc ion binding,metal ion binding
g3785	GO:0007059,GO:0051301,GO:0000775,GO:0000776,GO:0005634,GO:0005694,GO:0031262	chromosome segregation,cell division,chromosome, centromeric region,kinetochore,nucleus,chromosome,Ndc80 complex
g3786	GO:0006355,GO:0003700,GO:0043565,GO:0005634	regulation of DNA-templated transcription,DNA-binding transcription factor activity,sequence-specific DNA binding,nucleus
g3788	GO:0016020	membrane
g3790	GO:0032196	transposition
g3791	GO:0003924,GO:0005525,GO:0008017,GO:0005737,GO:0005874,GO:0016020	GTPase activity,GTP binding,microtubule binding,cytoplasm,microtubule,membrane
g3792	GO:0006812,GO:0006874,GO:0035725,GO:0055085,GO:0098655,GO:0099093,GO:0005432,GO:0008324,GO:0016020	monoatomic cation transport,intracellular calcium ion homeostasis,sodium ion transmembrane transport,transmembrane transport,monoatomic cation transmembrane transport,calcium export from the mitochondrion,calcium:sodium antiporter activity,monoatomic cation transmembrane transporter activity,membrane
g37936	GO:0009451,GO:0003723,GO:0016020,GO:0043231	RNA modification,RNA binding,membrane,intracellular membrane-bounded organelle
g37972	GO:0016020	membrane
g37973	GO:0000723,GO:0006281,GO:0006310,GO:0006508,GO:0016926,GO:0032508,GO:0003678,GO:0004386,GO:0005524,GO:0008234,GO:0016787,GO:0016929,GO:0005634,GO:0016020	telomere maintenance,DNA repair,DNA recombination,proteolysis,protein desumoylation,DNA duplex unwinding,DNA helicase activity,helicase activity,ATP binding,cysteine-type peptidase activity,hydrolase activity,deSUMOylase activity,nucleus,membrane
g37974	GO:0006508,GO:0016926,GO:0008234,GO:0016929,GO:0005634	proteolysis,protein desumoylation,cysteine-type peptidase activity,deSUMOylase activity,nucleus
g37975	GO:0000723,GO:0006260,GO:0006281,GO:0006310,GO:0032508,GO:0003678,GO:0004386,GO:0005524,GO:0016787,GO:0016887,GO:0005657	telomere maintenance,DNA replication,DNA repair,DNA recombination,DNA duplex unwinding,DNA helicase activity,helicase activity,ATP binding,hydrolase activity,ATP hydrolysis activity,replication fork
g37976	GO:0000723,GO:0006281,GO:0006310,GO:0032508,GO:0003678,GO:0004386,GO:0005524,GO:0016787,GO:0016887	telomere maintenance,DNA repair,DNA recombination,DNA duplex unwinding,DNA helicase activity,helicase activity,ATP binding,hydrolase activity,ATP hydrolysis activity
g37978	GO:0006355,GO:0030154,GO:0008270,GO:0043565,GO:0005634	regulation of DNA-templated transcription,cell differentiation,zinc ion binding,sequence-specific DNA binding,nucleus
g37979	GO:0003677	DNA binding
g37980	GO:0030154	cell differentiation
g37990	GO:0009733	response to auxin
g38057	GO:0006006,GO:0006098,GO:0009051,GO:0004345,GO:0016491,GO:0016614,GO:0050661,GO:0009570,GO:0016020	glucose metabolic process,pentose-phosphate shunt,pentose-phosphate shunt, oxidative branch,glucose-6-phosphate dehydrogenase activity,oxidoreductase activity,oxidoreductase activity, acting on CH-OH group of donors,NADP binding,chloroplast stroma,membrane
g38058	GO:0006355,GO:0008270,GO:0046872,GO:0005634	regulation of DNA-templated transcription,zinc ion binding,metal ion binding,nucleus
g38059	GO:0006508,GO:0016926,GO:0004497,GO:0005506,GO:0008234,GO:0016705,GO:0016929,GO:0020037,GO:0005634	proteolysis,protein desumoylation,monooxygenase activity,iron ion binding,cysteine-type peptidase activity,oxidoreductase activity, acting on paired donors, with incorporation or reduction of molecular oxygen,deSUMOylase activity,heme binding,nucleus
g38062	GO:0006400,GO:0008033,GO:0099116,GO:0000287,GO:0005525,GO:0008193,GO:0016779,GO:0046872	tRNA modification,tRNA processing,tRNA 5'-end processing,magnesium ion binding,GTP binding,tRNA guanylyltransferase activity,nucleotidyltransferase activity,metal ion binding
g38119	GO:0006355,GO:0003677,GO:0003700,GO:0043565,GO:0046983,GO:0005634	regulation of DNA-templated transcription,DNA binding,DNA-binding transcription factor activity,sequence-specific DNA binding,protein dimerization activity,nucleus
g38120	GO:0000712,GO:0007131,GO:0016020	resolution of meiotic recombination intermediates,reciprocal meiotic recombination,membrane
g38121	GO:0006090,GO:0006108,GO:0004470,GO:0004473,GO:0016491,GO:0016616,GO:0046872,GO:0051287,GO:0009507	pyruvate metabolic process,malate metabolic process,malic enzyme activity,malate dehydrogenase (decarboxylating) (NADP+) activity,oxidoreductase activity,oxidoreductase activity, acting on the CH-OH group of donors, NAD or NADP as acceptor,metal ion binding,NAD binding,chloroplast
g38122	GO:0000972,GO:0006338,GO:0006405,GO:0003723,GO:0003824,GO:0043130,GO:0005634,GO:0005643	transcription-dependent tethering of RNA polymerase II gene DNA at nuclear periphery,chromatin remodeling,RNA export from nucleus,RNA binding,catalytic activity,ubiquitin binding,nucleus,nuclear pore
g38124	GO:0006355,GO:0008270,GO:0046872,GO:0005634	regulation of DNA-templated transcription,zinc ion binding,metal ion binding,nucleus
g38125	GO:0006607,GO:0006999,GO:0036228,GO:0017056,GO:0005634,GO:0005635,GO:0005643,GO:0044613	NLS-bearing protein import into nucleus,nuclear pore organization,protein localization to nuclear inner membrane,structural constituent of nuclear pore,nucleus,nuclear envelope,nuclear pore,nuclear pore central transport channel
g38128	GO:2000767,GO:0003676,GO:0003677,GO:0003727,GO:0003729,GO:0008270,GO:0045182,GO:0046872,GO:0005737	positive regulation of cytoplasmic translation,nucleic acid binding,DNA binding,single-stranded RNA binding,mRNA binding,zinc ion binding,translation regulator activity,metal ion binding,cytoplasm
g38129	GO:0003676,GO:0008270	nucleic acid binding,zinc ion binding
g38177	GO:0001654,GO:0006355,GO:0006357,GO:0007420,GO:0008284,GO:0009880,GO:0009887,GO:0045944,GO:0000978,GO:0000981,GO:0001228,GO:0003677,GO:0005634	eye development,regulation of DNA-templated transcription,regulation of transcription by RNA polymerase II,brain development,positive regulation of cell population proliferation,embryonic pattern specification,animal organ morphogenesis,positive regulation of transcription by RNA polymerase II,RNA polymerase II cis-regulatory region sequence-specific DNA binding,DNA-binding transcription factor a…
g38256	GO:0000244	spliceosomal tri-snRNP complex assembly
g38267	GO:0005525	GTP binding
g38268	GO:0005525	GTP binding
g38270	GO:0006278,GO:0006355,GO:0003700,GO:0003824,GO:0003964	RNA-templated DNA biosynthetic process,regulation of DNA-templated transcription,DNA-binding transcription factor activity,catalytic activity,RNA-directed DNA polymerase activity
g38271	GO:1990937,GO:0016413,GO:0016740,GO:1990538,GO:0000139,GO:0005794,GO:0016020	xylan acetylation,O-acetyltransferase activity,transferase activity,xylan O-acetyltransferase activity,Golgi membrane,Golgi apparatus,membrane
g38273	GO:0006952,GO:0009693,GO:0010150,GO:0003723,GO:0003729,GO:0005634,GO:1990904	defense response,ethylene biosynthetic process,leaf senescence,RNA binding,mRNA binding,nucleus,ribonucleoprotein complex
g38278	GO:0090709,GO:0004497,GO:0005506,GO:0016705,GO:0020037,GO:0046872,GO:0016020	regulation of timing of plant organ formation,monooxygenase activity,iron ion binding,oxidoreductase activity, acting on paired donors, with incorporation or reduction of molecular oxygen,heme binding,metal ion binding,membrane
g3837	GO:0007165,GO:0004672,GO:0004674,GO:0005524,GO:0046872,GO:0005737	signal transduction,protein kinase activity,protein serine/threonine kinase activity,ATP binding,metal ion binding,cytoplasm
g38377	GO:0005975,GO:0004553,GO:0008422,GO:0016787,GO:0016020	carbohydrate metabolic process,hydrolase activity, hydrolyzing O-glycosyl compounds,beta-glucosidase activity,hydrolase activity,membrane
g38378	GO:0010027,GO:0009535	thylakoid membrane organization,chloroplast thylakoid membrane
g38379	GO:0006952,GO:0000151,GO:0005737,GO:0016020	defense response,ubiquitin ligase complex,cytoplasm,membrane
g3838	GO:0000183,GO:0006364,GO:0031167,GO:0032259,GO:0042149,GO:0042273,GO:0046015,GO:0008168,GO:0016433,GO:0035064,GO:0005634,GO:0005677,GO:0005730,GO:0033553	rDNA heterochromatin formation,rRNA processing,rRNA methylation,methylation,cellular response to glucose starvation,ribosomal large subunit biogenesis,regulation of transcription by glucose,methyltransferase activity,rRNA (adenine) methyltransferase activity,methylated histone binding,nucleus,chromatin silencing complex,nucleolus,rDNA heterochromatin
g38381	GO:0006950,GO:0030968,GO:0036503,GO:0005047,GO:0051787,GO:1990381,GO:0000839,GO:0005783,GO:0005789,GO:0016020	response to stress,endoplasmic reticulum unfolded protein response,ERAD pathway,signal recognition particle binding,misfolded protein binding,ubiquitin-specific protease binding,Hrd1p ubiquitin ligase ERAD-L complex,endoplasmic reticulum,endoplasmic reticulum membrane,membrane
g38383	GO:0071555	cell wall organization
g38384	GO:0003993	acid phosphatase activity
g3839	GO:0008270,GO:0046872,GO:0005634,GO:0005776,GO:0016020,GO:0031410	zinc ion binding,metal ion binding,nucleus,autophagosome,membrane,cytoplasmic vesicle
g3841	GO:0090266,GO:0005680	regulation of mitotic cell cycle spindle assembly checkpoint,anaphase-promoting complex
g3842	GO:0006817,GO:0035435,GO:0098660,GO:0005315,GO:0015293,GO:0016020	phosphate ion transport,phosphate ion transmembrane transport,inorganic ion transmembrane transport,phosphate transmembrane transporter activity,symporter activity,membrane
g38425	GO:0009611,GO:0031347,GO:2000022,GO:0005634	response to wounding,regulation of defense response,regulation of jasmonic acid mediated signaling pathway,nucleus
g38426	GO:0003723,GO:0016787	RNA binding,hydrolase activity
g38427	GO:0006633,GO:0009409,GO:0009416,GO:0009922,GO:0016746,GO:0016747,GO:0005783,GO:0016020	fatty acid biosynthetic process,response to cold,response to light stimulus,fatty acid elongase activity,acyltransferase activity,acyltransferase activity, transferring groups other than amino-acyl groups,endoplasmic reticulum,membrane
g38428	GO:0006355,GO:0008270,GO:0043565,GO:0046872	regulation of DNA-templated transcription,zinc ion binding,sequence-specific DNA binding,metal ion binding
g38429	GO:0006355,GO:0008270,GO:0043565,GO:0046872,GO:0005634	regulation of DNA-templated transcription,zinc ion binding,sequence-specific DNA binding,metal ion binding,nucleus
g3843	GO:0006817,GO:0035435,GO:0098660,GO:0005315,GO:0015293,GO:0016020	phosphate ion transport,phosphate ion transmembrane transport,inorganic ion transmembrane transport,phosphate transmembrane transporter activity,symporter activity,membrane
g38430	GO:0016020	membrane
g38431	GO:0004497,GO:0004499,GO:0016491,GO:0050660,GO:0050661	monooxygenase activity,N,N-dimethylaniline monooxygenase activity,oxidoreductase activity,flavin adenine dinucleotide binding,NADP binding
g38432	GO:0036092,GO:0046856,GO:0043813,GO:0005774,GO:0016020,GO:0043231	phosphatidylinositol-3-phosphate biosynthetic process,phosphatidylinositol dephosphorylation,phosphatidylinositol-3,5-bisphosphate 5-phosphatase activity,vacuolar membrane,membrane,intracellular membrane-bounded organelle
g38433	GO:0000028,GO:0002181,GO:0006412,GO:0003735,GO:0005737,GO:0005840,GO:0015935,GO:0022627,GO:0030686,GO:1990904	ribosomal small subunit assembly,cytoplasmic translation,translation,structural constituent of ribosome,cytoplasm,ribosome,small ribosomal subunit,cytosolic small ribosomal subunit,90S preribosome,ribonucleoprotein complex
g38434	GO:1990961,GO:0015297,GO:0022857,GO:0042910,GO:0016020	xenobiotic detoxification by transmembrane export across the plasma membrane,antiporter activity,transmembrane transporter activity,xenobiotic transmembrane transporter activity,membrane
g3846	GO:0016020	membrane
g3847	GO:0033617,GO:0005746,GO:0016020	mitochondrial cytochrome c oxidase assembly,mitochondrial respirasome,membrane
g3848	GO:0009451,GO:0003723,GO:0003729,GO:0008270,GO:0043231	RNA modification,RNA binding,mRNA binding,zinc ion binding,intracellular membrane-bounded organelle
g3849	GO:0046872,GO:0005634,GO:0043231	metal ion binding,nucleus,intracellular membrane-bounded organelle
g3850	GO:0003676,GO:0008270,GO:0046872,GO:0005634,GO:0043231	nucleic acid binding,zinc ion binding,metal ion binding,nucleus,intracellular membrane-bounded organelle
g3852	GO:0043130,GO:0046872	ubiquitin binding,metal ion binding
g3853	GO:0006355,GO:0045893,GO:0003677,GO:0003700,GO:0005634	regulation of DNA-templated transcription,positive regulation of DNA-templated transcription,DNA binding,DNA-binding transcription factor activity,nucleus
g3854	GO:0008270,GO:0046872	zinc ion binding,metal ion binding
g38541	GO:0006278,GO:0015986,GO:0016192,GO:1902600,GO:0003676,GO:0003964,GO:0008270,GO:0015078,GO:0046872,GO:0000276,GO:0005634,GO:0016020,GO:0043231	RNA-templated DNA biosynthetic process,proton motive force-driven ATP synthesis,vesicle-mediated transport,proton transmembrane transport,nucleic acid binding,RNA-directed DNA polymerase activity,zinc ion binding,proton transmembrane transporter activity,metal ion binding,mitochondrial proton-transporting ATP synthase complex, coupling factor F(o),nucleus,membrane,intracellular membrane-bounded o…
g38542	GO:0016020	membrane
g38543	GO:0019432,GO:0045017,GO:0004144,GO:0008374,GO:0016746,GO:0016747,GO:0005886,GO:0016020	triglyceride biosynthetic process,glycerolipid biosynthetic process,diacylglycerol O-acyltransferase activity,O-acyltransferase activity,acyltransferase activity,acyltransferase activity, transferring groups other than amino-acyl groups,plasma membrane,membrane
g38544	GO:0019432,GO:0045017,GO:0004144,GO:0008374,GO:0016746,GO:0016747,GO:0005886	triglyceride biosynthetic process,glycerolipid biosynthetic process,diacylglycerol O-acyltransferase activity,O-acyltransferase activity,acyltransferase activity,acyltransferase activity, transferring groups other than amino-acyl groups,plasma membrane
g38546	GO:0015074,GO:0003676,GO:0003824	DNA integration,nucleic acid binding,catalytic activity
g3855	GO:0006508,GO:0008234	proteolysis,cysteine-type peptidase activity
g3860	GO:0008270,GO:0046872	zinc ion binding,metal ion binding
g3861	GO:0006564,GO:0004617,GO:0016491,GO:0051287,GO:0009570	L-serine biosynthetic process,phosphoglycerate dehydrogenase activity,oxidoreductase activity,NAD binding,chloroplast stroma
g3866	GO:0006284,GO:0003824,GO:0003906,GO:0008081,GO:0008311,GO:0005634	base-excision repair,catalytic activity,DNA-(apurinic or apyrimidinic site) endonuclease activity,phosphoric diester hydrolase activity,double-stranded DNA 3'-5' DNA exonuclease activity,nucleus
g3867	GO:0000712,GO:0007129,GO:0007131,GO:0007140,GO:0007143,GO:0051321,GO:0071139,GO:0090173,GO:0005634,GO:0005694	resolution of meiotic recombination intermediates,homologous chromosome pairing at meiosis,reciprocal meiotic recombination,male meiotic nuclear division,female meiotic nuclear division,meiotic cell cycle,resolution of DNA recombination intermediates,regulation of synaptonemal complex assembly,nucleus,chromosome
g38696	GO:0005975,GO:0004553,GO:0004650,GO:0016798,GO:0016829	carbohydrate metabolic process,hydrolase activity, hydrolyzing O-glycosyl compounds,polygalacturonase activity,hydrolase activity, acting on glycosyl bonds,lyase activity
g38697	GO:0045814,GO:0004721,GO:0004722,GO:0017018,GO:0051019	negative regulation of gene expression, epigenetic,phosphoprotein phosphatase activity,protein serine/threonine phosphatase activity,myosin phosphatase activity,mitogen-activated protein kinase binding
g38698	GO:0006289,GO:0006338,GO:0004386,GO:0005524,GO:0008094,GO:0016787,GO:0046872,GO:0140658,GO:0005634	nucleotide-excision repair,chromatin remodeling,helicase activity,ATP binding,ATP-dependent activity, acting on DNA,hydrolase activity,metal ion binding,ATP-dependent chromatin remodeler activity,nucleus
g38700	GO:0005096	GTPase activator activity
g38701	GO:0005507,GO:0016491,GO:0016020	copper ion binding,oxidoreductase activity,membrane
g38702	GO:0006302,GO:0003697,GO:0003824,GO:0070260,GO:0005737,GO:0016020,GO:0016605	double-strand break repair,single-stranded DNA binding,catalytic activity,5'-tyrosyl-DNA phosphodiesterase activity,cytoplasm,membrane,PML body
g38703	GO:0006281,GO:0006284,GO:0003824,GO:0003906,GO:0004518,GO:0008081,GO:0008311,GO:0046872,GO:0046983,GO:0005634	DNA repair,base-excision repair,catalytic activity,DNA-(apurinic or apyrimidinic site) endonuclease activity,nuclease activity,phosphoric diester hydrolase activity,double-stranded DNA 3'-5' DNA exonuclease activity,metal ion binding,protein dimerization activity,nucleus
g38704	GO:0006302,GO:0003697,GO:0003824,GO:0070260,GO:0005737,GO:0016020,GO:0016605	double-strand break repair,single-stranded DNA binding,catalytic activity,5'-tyrosyl-DNA phosphodiesterase activity,cytoplasm,membrane,PML body
g38706	GO:0006096,GO:0009749,GO:0015979,GO:0046835,GO:0061615,GO:0003872,GO:0005524,GO:0016301,GO:0046872,GO:0047334,GO:0005737,GO:0005759,GO:0005829	glycolytic process,response to glucose,photosynthesis,carbohydrate phosphorylation,glycolytic process through fructose-6-phosphate,6-phosphofructokinase activity,ATP binding,kinase activity,metal ion binding,diphosphate-fructose-6-phosphate 1-phosphotransferase activity,cytoplasm,mitochondrial matrix,cytosol
g38707	GO:0008270,GO:0046872,GO:0016020	zinc ion binding,metal ion binding,membrane
g38709	GO:0032933,GO:0015485,GO:0031625,GO:0005783,GO:0005789,GO:0016020	SREBP signaling pathway,cholesterol binding,ubiquitin protein ligase binding,endoplasmic reticulum,endoplasmic reticulum membrane,membrane
g38718	GO:0006486,GO:0009969,GO:0008378,GO:0016757,GO:0005794,GO:0016020	protein glycosylation,xyloglucan biosynthetic process,galactosyltransferase activity,glycosyltransferase activity,Golgi apparatus,membrane
g38881	GO:0003676,GO:0008270	nucleic acid binding,zinc ion binding
g38882	GO:0009653,GO:0019953,GO:0071555,GO:0005576,GO:0016020	anatomical structure morphogenesis,sexual reproduction,cell wall organization,extracellular region,membrane
g38883	GO:0006355,GO:0003677	regulation of DNA-templated transcription,DNA binding
g39119	GO:0051225,GO:0051011,GO:0005876,GO:0070652	spindle assembly,microtubule minus-end binding,spindle microtubule,HAUS complex
g39176	GO:0006457,GO:0003756,GO:0016853,GO:0005783	protein folding,protein disulfide isomerase activity,isomerase activity,endoplasmic reticulum
g39262	GO:0003676,GO:0008270	nucleic acid binding,zinc ion binding
g39263	GO:0000398,GO:0003723,GO:0030628,GO:0046872,GO:0005681,GO:0089701	mRNA splicing, via spliceosome,RNA binding,pre-mRNA 3'-splice site binding,metal ion binding,spliceosomal complex,U2AF complex
g39317	GO:0006511,GO:0016740,GO:0061630,GO:0016020	ubiquitin-dependent protein catabolic process,transferase activity,ubiquitin protein ligase activity,membrane
g39318	GO:0001510,GO:0032259,GO:0003723,GO:0008168,GO:0008173	RNA methylation,methylation,RNA binding,methyltransferase activity,RNA methyltransferase activity
g39319	GO:0004672,GO:0004674,GO:0005524,GO:0016301	protein kinase activity,protein serine/threonine kinase activity,ATP binding,kinase activity
g39320	GO:0005739	mitochondrion
g39321	GO:0006633,GO:0031408,GO:0010181,GO:0016491	fatty acid biosynthetic process,oxylipin biosynthetic process,FMN binding,oxidoreductase activity
g39323	GO:0043489,GO:0003676,GO:0003723,GO:0005840	RNA stabilization,nucleic acid binding,RNA binding,ribosome
g39329	GO:0006457,GO:0015986,GO:0051603,GO:1902600,GO:0005524,GO:0015078,GO:0016887,GO:0046933,GO:0051082,GO:0140662,GO:0000276,GO:0005739,GO:0005759,GO:0016020	protein folding,proton motive force-driven ATP synthesis,proteolysis involved in protein catabolic process,proton transmembrane transport,ATP binding,proton transmembrane transporter activity,ATP hydrolysis activity,proton-transporting ATP synthase activity, rotational mechanism,unfolded protein binding,ATP-dependent protein folding chaperone,mitochondrial proton-transporting ATP synthase complex…
g39330	GO:0006457,GO:0006508,GO:0051603,GO:0005524,GO:0008233,GO:0016887,GO:0051082,GO:0140662,GO:0005759	protein folding,proteolysis,proteolysis involved in protein catabolic process,ATP binding,peptidase activity,ATP hydrolysis activity,unfolded protein binding,ATP-dependent protein folding chaperone,mitochondrial matrix
g39331	GO:0098869,GO:0004601,GO:0016020	cellular oxidant detoxification,peroxidase activity,membrane
g39332	GO:0000184,GO:0006397,GO:0006417,GO:0008380,GO:0051028,GO:0003723,GO:0003729,GO:0005634,GO:0005737,GO:0016020,GO:0035145	nuclear-transcribed mRNA catabolic process, nonsense-mediated decay,mRNA processing,regulation of translation,RNA splicing,mRNA transport,RNA binding,mRNA binding,nucleus,cytoplasm,membrane,exon-exon junction complex
g39333	GO:0046872	metal ion binding
g39335	GO:0005096	GTPase activator activity
g39338	GO:0032196	transposition
g39339	GO:0006355,GO:0003700,GO:0043565,GO:0005634	regulation of DNA-templated transcription,DNA-binding transcription factor activity,sequence-specific DNA binding,nucleus
g39340	GO:0006355,GO:0003700,GO:0043565,GO:0005634	regulation of DNA-templated transcription,DNA-binding transcription factor activity,sequence-specific DNA binding,nucleus
g39341	GO:0006400,GO:0008033,GO:0099116,GO:0000287,GO:0005525,GO:0008193,GO:0016779,GO:0046872	tRNA modification,tRNA processing,tRNA 5'-end processing,magnesium ion binding,GTP binding,tRNA guanylyltransferase activity,nucleotidyltransferase activity,metal ion binding
g39343	GO:0006400,GO:0008033,GO:0099116,GO:0000287,GO:0005525,GO:0008193,GO:0016779,GO:0046872	tRNA modification,tRNA processing,tRNA 5'-end processing,magnesium ion binding,GTP binding,tRNA guanylyltransferase activity,nucleotidyltransferase activity,metal ion binding
g39432	GO:0016020	membrane
g39451	GO:0032196	transposition
g39452	GO:0006508,GO:0009969,GO:0042546,GO:0071555,GO:0008107,GO:0008234,GO:0016757,GO:0005794,GO:0016020,GO:0032580	proteolysis,xyloglucan biosynthetic process,cell wall biogenesis,cell wall organization,galactoside 2-alpha-L-fucosyltransferase activity,cysteine-type peptidase activity,glycosyltransferase activity,Golgi apparatus,membrane,Golgi cisterna membrane
g39453	GO:0006508,GO:0004190,GO:0008233,GO:0016020	proteolysis,aspartic-type endopeptidase activity,peptidase activity,membrane
g39454	GO:0007062,GO:1990414,GO:0003682,GO:0005634,GO:0008278	sister chromatid cohesion,replication-born double-strand break repair via sister chromatid exchange,chromatin binding,nucleus,cohesin complex
g39516	GO:0006355,GO:0003676,GO:0008270,GO:0046872,GO:0005634,GO:0016020	regulation of DNA-templated transcription,nucleic acid binding,zinc ion binding,metal ion binding,nucleus,membrane
g39519	GO:0016020	membrane
g39520	GO:0006355,GO:0008270,GO:0043565,GO:0046872	regulation of DNA-templated transcription,zinc ion binding,sequence-specific DNA binding,metal ion binding
g39523	GO:0016301,GO:0016020	kinase activity,membrane
g39524	GO:0006355,GO:0008270,GO:0043565,GO:0046872,GO:0005634	regulation of DNA-templated transcription,zinc ion binding,sequence-specific DNA binding,metal ion binding,nucleus
g39541	GO:0032196	transposition
g39542	GO:0032196	transposition
g39543	GO:0032196	transposition
g39544	GO:0006355,GO:0045893,GO:0003677,GO:0003700,GO:0005634	regulation of DNA-templated transcription,positive regulation of DNA-templated transcription,DNA binding,DNA-binding transcription factor activity,nucleus
g39545	GO:0032196	transposition
g39983	GO:0000723,GO:0006281,GO:0006310,GO:0006508,GO:0032508,GO:0003678,GO:0004386,GO:0005524,GO:0008234,GO:0016787,GO:0016887	telomere maintenance,DNA repair,DNA recombination,proteolysis,DNA duplex unwinding,DNA helicase activity,helicase activity,ATP binding,cysteine-type peptidase activity,hydrolase activity,ATP hydrolysis activity
g39984	GO:0000723,GO:0006281,GO:0006310,GO:0032508,GO:0003678,GO:0004386,GO:0005524,GO:0016787,GO:0016887	telomere maintenance,DNA repair,DNA recombination,DNA duplex unwinding,DNA helicase activity,helicase activity,ATP binding,hydrolase activity,ATP hydrolysis activity
g39987	GO:0015074,GO:0003676,GO:0004497,GO:0004523,GO:0005506,GO:0016705,GO:0020037,GO:0046872,GO:0016020	DNA integration,nucleic acid binding,monooxygenase activity,RNA-DNA hybrid ribonuclease activity,iron ion binding,oxidoreductase activity, acting on paired donors, with incorporation or reduction of molecular oxygen,heme binding,metal ion binding,membrane
g40004	GO:0055085,GO:0005524,GO:0016887,GO:0042626,GO:0140359,GO:0016020	transmembrane transport,ATP binding,ATP hydrolysis activity,ATPase-coupled transmembrane transporter activity,ABC-type transporter activity,membrane
g40110	GO:0009788,GO:0005634	negative regulation of abscisic acid-activated signaling pathway,nucleus
g40113	GO:0006629,GO:0016042,GO:0016298,GO:0016787,GO:0016788	lipid metabolic process,lipid catabolic process,lipase activity,hydrolase activity,hydrolase activity, acting on ester bonds
g40137	GO:0009793,GO:0016491,GO:0046872,GO:0005739,GO:0005743,GO:0032991	embryo development ending in seed dormancy,oxidoreductase activity,metal ion binding,mitochondrion,mitochondrial inner membrane,protein-containing complex
g40139	GO:0008270,GO:0046872,GO:0016020	zinc ion binding,metal ion binding,membrane
g40171	GO:0005737	cytoplasm
g40199	GO:0006338,GO:0006357,GO:0003712,GO:0031490,GO:0032454,GO:0000118,GO:0000785,GO:0005634	chromatin remodeling,regulation of transcription by RNA polymerase II,transcription coregulator activity,chromatin DNA binding,histone H3K9 demethylase activity,histone deacetylase complex,chromatin,nucleus
g40366	GO:0006508,GO:0016926,GO:0008234,GO:0016929,GO:0005634	proteolysis,protein desumoylation,cysteine-type peptidase activity,deSUMOylase activity,nucleus
g40442	GO:0005886,GO:0016020	plasma membrane,membrane
g40443	GO:0004672,GO:0004674,GO:0005524,GO:0016301,GO:0005886,GO:0016020	protein kinase activity,protein serine/threonine kinase activity,ATP binding,kinase activity,plasma membrane,membrane
g40469	GO:0007076,GO:0030261,GO:0051301,GO:0003682,GO:0000796,GO:0005694,GO:0005737	mitotic chromosome condensation,chromosome condensation,cell division,chromatin binding,condensin complex,chromosome,cytoplasm
g4048	GO:0000723,GO:0006260,GO:0006281,GO:0006310,GO:0032508,GO:0003678,GO:0004386,GO:0005524,GO:0016787,GO:0016887,GO:0005657	telomere maintenance,DNA replication,DNA repair,DNA recombination,DNA duplex unwinding,DNA helicase activity,helicase activity,ATP binding,hydrolase activity,ATP hydrolysis activity,replication fork
g4049	GO:0000723,GO:0006260,GO:0006281,GO:0006310,GO:0032508,GO:0003678,GO:0004386,GO:0005524,GO:0016787,GO:0016887,GO:0005657	telomere maintenance,DNA replication,DNA repair,DNA recombination,DNA duplex unwinding,DNA helicase activity,helicase activity,ATP binding,hydrolase activity,ATP hydrolysis activity,replication fork
g4050	GO:0000723,GO:0006281,GO:0006310,GO:0032508,GO:0003678,GO:0004386,GO:0005524,GO:0016787,GO:0016887	telomere maintenance,DNA repair,DNA recombination,DNA duplex unwinding,DNA helicase activity,helicase activity,ATP binding,hydrolase activity,ATP hydrolysis activity
g4051	GO:0000723,GO:0006281,GO:0006310,GO:0032508,GO:0003678,GO:0004386,GO:0005524,GO:0016787,GO:0016887	telomere maintenance,DNA repair,DNA recombination,DNA duplex unwinding,DNA helicase activity,helicase activity,ATP binding,hydrolase activity,ATP hydrolysis activity
g4052	GO:0000723,GO:0006233,GO:0006281,GO:0006310,GO:0032508,GO:0046940,GO:0003678,GO:0004386,GO:0004798,GO:0005524,GO:0016301,GO:0016787,GO:0016887	telomere maintenance,dTDP biosynthetic process,DNA repair,DNA recombination,DNA duplex unwinding,nucleoside monophosphate phosphorylation,DNA helicase activity,helicase activity,thymidylate kinase activity,ATP binding,kinase activity,hydrolase activity,ATP hydrolysis activity
g4056	GO:0006338,GO:0032259,GO:0003690,GO:0008168,GO:0008270,GO:0042054,GO:0005634,GO:0005694	chromatin remodeling,methylation,double-stranded DNA binding,methyltransferase activity,zinc ion binding,histone methyltransferase activity,nucleus,chromosome
g4057	GO:0006338,GO:0032259,GO:0003690,GO:0008168,GO:0008270,GO:0042054,GO:0005634,GO:0005694	chromatin remodeling,methylation,double-stranded DNA binding,methyltransferase activity,zinc ion binding,histone methyltransferase activity,nucleus,chromosome
g4058	GO:0006338,GO:0032259,GO:0003690,GO:0008168,GO:0008270,GO:0042054,GO:0005634,GO:0005694	chromatin remodeling,methylation,double-stranded DNA binding,methyltransferase activity,zinc ion binding,histone methyltransferase activity,nucleus,chromosome
g4059	GO:0006338,GO:0032259,GO:0003690,GO:0008168,GO:0008270,GO:0042054,GO:0005634,GO:0005694	chromatin remodeling,methylation,double-stranded DNA binding,methyltransferase activity,zinc ion binding,histone methyltransferase activity,nucleus,chromosome
g4060	GO:0006338,GO:0032259,GO:0003690,GO:0008168,GO:0008270,GO:0042054,GO:0005634,GO:0005694	chromatin remodeling,methylation,double-stranded DNA binding,methyltransferase activity,zinc ion binding,histone methyltransferase activity,nucleus,chromosome
g4061	GO:0006338,GO:0032259,GO:0003690,GO:0008168,GO:0008270,GO:0042054,GO:0005634,GO:0005694	chromatin remodeling,methylation,double-stranded DNA binding,methyltransferase activity,zinc ion binding,histone methyltransferase activity,nucleus,chromosome
g4062	GO:0006338,GO:0032259,GO:0003690,GO:0008168,GO:0008270,GO:0042054,GO:0005634,GO:0005694	chromatin remodeling,methylation,double-stranded DNA binding,methyltransferase activity,zinc ion binding,histone methyltransferase activity,nucleus,chromosome
g4063	GO:0006338,GO:0032259,GO:0003690,GO:0008168,GO:0008270,GO:0042054,GO:0005634,GO:0005694	chromatin remodeling,methylation,double-stranded DNA binding,methyltransferase activity,zinc ion binding,histone methyltransferase activity,nucleus,chromosome
g4064	GO:0006338,GO:0032259,GO:0003690,GO:0008168,GO:0008270,GO:0042054,GO:0005634,GO:0005694	chromatin remodeling,methylation,double-stranded DNA binding,methyltransferase activity,zinc ion binding,histone methyltransferase activity,nucleus,chromosome
g4065	GO:0003676,GO:0008270	nucleic acid binding,zinc ion binding
g4066	GO:0006338,GO:0032259,GO:0003690,GO:0008168,GO:0008270,GO:0042054,GO:0005634,GO:0005694	chromatin remodeling,methylation,double-stranded DNA binding,methyltransferase activity,zinc ion binding,histone methyltransferase activity,nucleus,chromosome
g4067	GO:0006278,GO:0003676,GO:0003964,GO:0004523	RNA-templated DNA biosynthetic process,nucleic acid binding,RNA-directed DNA polymerase activity,RNA-DNA hybrid ribonuclease activity
g4068	GO:0046983	protein dimerization activity
g4069	GO:0003676,GO:0008270	nucleic acid binding,zinc ion binding
g40710	GO:0006508,GO:0016926,GO:0008234,GO:0016929,GO:0005634	proteolysis,protein desumoylation,cysteine-type peptidase activity,deSUMOylase activity,nucleus
g40711	GO:0016020	membrane
g40712	GO:0006952,GO:0051707,GO:0098542,GO:0005524,GO:0016887,GO:0043531	defense response,response to other organism,defense response to other organism,ATP binding,ATP hydrolysis activity,ADP binding
g40713	GO:0006357,GO:0003677,GO:0070577,GO:0005634	regulation of transcription by RNA polymerase II,DNA binding,lysine-acetylated histone binding,nucleus
g40962	GO:0006355,GO:0003677,GO:0005634	regulation of DNA-templated transcription,DNA binding,nucleus
g40963	GO:0006355,GO:0003677,GO:0005634	regulation of DNA-templated transcription,DNA binding,nucleus
g40970	GO:0032196	transposition
g40971	GO:0006535,GO:0019344,GO:0004124,GO:0016740,GO:0016829,GO:0050017,GO:0005737,GO:0005739	cysteine biosynthetic process from serine,cysteine biosynthetic process,cysteine synthase activity,transferase activity,lyase activity,L-3-cyanoalanine synthase activity,cytoplasm,mitochondrion
g4105	GO:0003824	catalytic activity
g4107	GO:0006355,GO:0006357,GO:0003677,GO:0003690,GO:0003712,GO:0005516,GO:0005634	regulation of DNA-templated transcription,regulation of transcription by RNA polymerase II,DNA binding,double-stranded DNA binding,transcription coregulator activity,calmodulin binding,nucleus
g41074	GO:0032259,GO:0098869,GO:0004601,GO:0008168,GO:0016020	methylation,cellular oxidant detoxification,peroxidase activity,methyltransferase activity,membrane
g4108	GO:0003676,GO:0008270	nucleic acid binding,zinc ion binding
g41140	GO:0004497,GO:0005506,GO:0016705,GO:0020037,GO:0046872,GO:0016020	monooxygenase activity,iron ion binding,oxidoreductase activity, acting on paired donors, with incorporation or reduction of molecular oxygen,heme binding,metal ion binding,membrane
g41141	GO:0005576,GO:0005886	extracellular region,plasma membrane
g41143	GO:0032259,GO:0008168,GO:0008757	methylation,methyltransferase activity,S-adenosylmethionine-dependent methyltransferase activity
g4115	GO:0016020	membrane
g41226	GO:0003723,GO:0016787	RNA binding,hydrolase activity
g41227	GO:0009791,GO:0003677,GO:0046872,GO:0046983,GO:0005634	post-embryonic development,DNA binding,metal ion binding,protein dimerization activity,nucleus
g41228	GO:0006355,GO:0008270,GO:0043565,GO:0046872,GO:0005634	regulation of DNA-templated transcription,zinc ion binding,sequence-specific DNA binding,metal ion binding,nucleus
g41428	GO:0000381,GO:0006397,GO:0003723,GO:0003729,GO:0019901,GO:0005634,GO:0005737,GO:0016020	regulation of alternative mRNA splicing, via spliceosome,mRNA processing,RNA binding,mRNA binding,protein kinase binding,nucleus,cytoplasm,membrane
g41430	GO:0045489,GO:0071555,GO:0008270,GO:0016757,GO:0046872,GO:0047262,GO:0000139,GO:0005794,GO:0016020	pectin biosynthetic process,cell wall organization,zinc ion binding,glycosyltransferase activity,metal ion binding,polygalacturonate 4-alpha-galacturonosyltransferase activity,Golgi membrane,Golgi apparatus,membrane
g41431	GO:0008270,GO:0046872	zinc ion binding,metal ion binding
g41446	GO:0003677,GO:0046872	DNA binding,metal ion binding
g41447	GO:0006355,GO:0003677,GO:0003700,GO:0005634	regulation of DNA-templated transcription,DNA binding,DNA-binding transcription factor activity,nucleus
g41479	GO:0034220,GO:0098655,GO:0005227,GO:0005886,GO:0016020	monoatomic ion transmembrane transport,monoatomic cation transmembrane transport,calcium-activated cation channel activity,plasma membrane,membrane
g41480	GO:0032957,GO:0000287,GO:0005524,GO:0016301,GO:0046872,GO:0047325,GO:0052725,GO:0052726,GO:0005737	inositol trisphosphate metabolic process,magnesium ion binding,ATP binding,kinase activity,metal ion binding,inositol tetrakisphosphate 1-kinase activity,inositol-1,3,4-trisphosphate 6-kinase activity,inositol-1,3,4-trisphosphate 5-kinase activity,cytoplasm
g41481	GO:0000226,GO:0000278,GO:0007017,GO:0005200,GO:0005525,GO:0016787,GO:0046872,GO:0005737,GO:0005856,GO:0005874	microtubule cytoskeleton organization,mitotic cell cycle,microtubule-based process,structural constituent of cytoskeleton,GTP binding,hydrolase activity,metal ion binding,cytoplasm,cytoskeleton,microtubule
g41519	GO:0004672,GO:0004674,GO:0005524,GO:0016301,GO:0030247,GO:0016020	protein kinase activity,protein serine/threonine kinase activity,ATP binding,kinase activity,polysaccharide binding,membrane
g41543	GO:0006508,GO:0008234	proteolysis,cysteine-type peptidase activity
g41544	GO:0016020	membrane
g41545	GO:0016020	membrane
g41547	GO:0006486,GO:0006493,GO:0016757,GO:0097363	protein glycosylation,protein O-linked glycosylation,glycosyltransferase activity,protein O-acetylglucosaminyltransferase activity
g41548	GO:0004869	cysteine-type endopeptidase inhibitor activity
g41549	GO:0003676,GO:0004523	nucleic acid binding,RNA-DNA hybrid ribonuclease activity
g41556	GO:0006281,GO:0003677,GO:0003824,GO:0004519,GO:0016301,GO:0016020	DNA repair,DNA binding,catalytic activity,endonuclease activity,kinase activity,membrane
g41557	GO:0006886,GO:0042147,GO:0005768,GO:0005829,GO:0030904	intracellular protein transport,retrograde transport, endosome to Golgi,endosome,cytosol,retromer complex
g41559	GO:0005794	Golgi apparatus
g41560	GO:0003676,GO:0008270	nucleic acid binding,zinc ion binding
g41711	GO:0001654,GO:0006355,GO:0006357,GO:0007420,GO:0008284,GO:0009880,GO:0009887,GO:0045944,GO:0000978,GO:0000981,GO:0001228,GO:0003677,GO:0005634	eye development,regulation of DNA-templated transcription,regulation of transcription by RNA polymerase II,brain development,positive regulation of cell population proliferation,embryonic pattern specification,animal organ morphogenesis,positive regulation of transcription by RNA polymerase II,RNA polymerase II cis-regulatory region sequence-specific DNA binding,DNA-binding transcription factor a…
g41761	GO:0006886,GO:0006888,GO:0016192,GO:0016567,GO:0032984,GO:0045036,GO:0045056,GO:0048211,GO:0061025,GO:0004842,GO:0030941,GO:0051117,GO:0005634,GO:0005783,GO:0005795,GO:0012507	intracellular protein transport,endoplasmic reticulum to Golgi vesicle-mediated transport,vesicle-mediated transport,protein ubiquitination,protein-containing complex disassembly,protein targeting to chloroplast,transcytosis,Golgi vesicle docking,membrane fusion,ubiquitin-protein transferase activity,chloroplast targeting sequence binding,ATPase binding,nucleus,endoplasmic reticulum,Golgi stack,E…
g41768	GO:0016121,GO:0010436,GO:0016702,GO:0046872,GO:0051213,GO:0009570	carotene catabolic process,carotenoid dioxygenase activity,oxidoreductase activity, acting on single donors with incorporation of molecular oxygen, incorporation of two atoms of oxygen,metal ion binding,dioxygenase activity,chloroplast stroma
g41770	GO:0006281,GO:0007129,GO:0007131,GO:0031573,GO:0036297,GO:1990918,GO:0070182,GO:0000793,GO:0005634	DNA repair,homologous chromosome pairing at meiosis,reciprocal meiotic recombination,mitotic intra-S DNA damage checkpoint signaling,interstrand cross-link repair,double-strand break repair involved in meiotic recombination,DNA polymerase binding,condensed chromosome,nucleus
g41771	GO:0019740,GO:0042147,GO:0003884,GO:0008445,GO:0016491,GO:0005737,GO:0005770,GO:0005829	nitrogen utilization,retrograde transport, endosome to Golgi,D-amino-acid oxidase activity,D-aspartate oxidase activity,oxidoreductase activity,cytoplasm,late endosome,cytosol
g41772	GO:0042274	ribosomal small subunit biogenesis
g41819	GO:0003676	nucleic acid binding
g41820	GO:0006357,GO:0000978,GO:0000981,GO:0003677,GO:0046983,GO:0005634	regulation of transcription by RNA polymerase II,RNA polymerase II cis-regulatory region sequence-specific DNA binding,DNA-binding transcription factor activity, RNA polymerase II-specific,DNA binding,protein dimerization activity,nucleus
g41821	GO:0003993	acid phosphatase activity
g41823	GO:0043161,GO:0051603,GO:0004175,GO:0004298,GO:0000502,GO:0005634,GO:0005737,GO:0005829,GO:0005839,GO:0019774	proteasome-mediated ubiquitin-dependent protein catabolic process,proteolysis involved in protein catabolic process,endopeptidase activity,threonine-type endopeptidase activity,proteasome complex,nucleus,cytoplasm,cytosol,proteasome core complex,proteasome core complex, beta-subunit complex
g4186	GO:0005507,GO:0016491	copper ion binding,oxidoreductase activity
g4188	GO:0008270,GO:0030247,GO:0046872	zinc ion binding,polysaccharide binding,metal ion binding
g4189	GO:0006508,GO:0009969,GO:0042546,GO:0071555,GO:0008107,GO:0008234,GO:0016757,GO:0005794,GO:0016020,GO:0032580	proteolysis,xyloglucan biosynthetic process,cell wall biogenesis,cell wall organization,galactoside 2-alpha-L-fucosyltransferase activity,cysteine-type peptidase activity,glycosyltransferase activity,Golgi apparatus,membrane,Golgi cisterna membrane
g41893	GO:0001654,GO:0006355,GO:0006357,GO:0007420,GO:0008284,GO:0009880,GO:0009887,GO:0045944,GO:0000978,GO:0000981,GO:0001228,GO:0003677,GO:0005634	eye development,regulation of DNA-templated transcription,regulation of transcription by RNA polymerase II,brain development,positive regulation of cell population proliferation,embryonic pattern specification,animal organ morphogenesis,positive regulation of transcription by RNA polymerase II,RNA polymerase II cis-regulatory region sequence-specific DNA binding,DNA-binding transcription factor a…
g4190	GO:0006508,GO:0003677,GO:0008234	proteolysis,DNA binding,cysteine-type peptidase activity
g4192	GO:0008270,GO:0046872	zinc ion binding,metal ion binding
g4193	GO:0008270,GO:0046872	zinc ion binding,metal ion binding
g4194	GO:0008270,GO:0046872	zinc ion binding,metal ion binding
g41947	GO:0009626,GO:0009627,GO:0009697,GO:0009751,GO:0010167,GO:0010337,GO:0016567,GO:0042742,GO:0080021,GO:0004842,GO:0005634,GO:0005886	plant-type hypersensitive response,systemic acquired resistance,salicylic acid biosynthetic process,response to salicylic acid,response to nitrate,regulation of salicylic acid metabolic process,protein ubiquitination,defense response to bacterium,response to benzoic acid,ubiquitin-protein transferase activity,nucleus,plasma membrane
g4195	GO:0006508,GO:0008234	proteolysis,cysteine-type peptidase activity
g41950	GO:0003677	DNA binding
g4198	GO:0016787	hydrolase activity
g4201	GO:0003676,GO:0008270	nucleic acid binding,zinc ion binding
g4202	GO:0015074,GO:0003676,GO:0004497,GO:0004523,GO:0005506,GO:0016705,GO:0020037,GO:0046872,GO:0016020	DNA integration,nucleic acid binding,monooxygenase activity,RNA-DNA hybrid ribonuclease activity,iron ion binding,oxidoreductase activity, acting on paired donors, with incorporation or reduction of molecular oxygen,heme binding,metal ion binding,membrane
g4203	GO:0007166,GO:0004672,GO:0004674,GO:0005509,GO:0005524,GO:0016301,GO:0030247,GO:0005886,GO:0016020	cell surface receptor signaling pathway,protein kinase activity,protein serine/threonine kinase activity,calcium ion binding,ATP binding,kinase activity,polysaccharide binding,plasma membrane,membrane
g42038	GO:0008270,GO:0046872,GO:0016020	zinc ion binding,metal ion binding,membrane
g4204	GO:0007166,GO:0004672,GO:0004674,GO:0005509,GO:0005524,GO:0016301,GO:0030247,GO:0005886,GO:0016020	cell surface receptor signaling pathway,protein kinase activity,protein serine/threonine kinase activity,calcium ion binding,ATP binding,kinase activity,polysaccharide binding,plasma membrane,membrane
g42117	GO:0006355,GO:0008270,GO:0046872,GO:0005634,GO:0016020	regulation of DNA-templated transcription,zinc ion binding,metal ion binding,nucleus,membrane
g42119	GO:0006364,GO:0003729,GO:0030515,GO:0042134,GO:0005730,GO:0016363,GO:0032040,GO:0034457,GO:1990904	rRNA processing,mRNA binding,snoRNA binding,rRNA primary transcript binding,nucleolus,nuclear matrix,small-subunit processome,Mpp10 complex,ribonucleoprotein complex
g42120	GO:0006364,GO:0003729,GO:0030515,GO:0042134,GO:0005730,GO:0016363,GO:0032040,GO:0034457,GO:1990904	rRNA processing,mRNA binding,snoRNA binding,rRNA primary transcript binding,nucleolus,nuclear matrix,small-subunit processome,Mpp10 complex,ribonucleoprotein complex
g42121	GO:0061817,GO:0090158,GO:0005789,GO:0005886,GO:0016020	endoplasmic reticulum-plasma membrane tethering,endoplasmic reticulum membrane organization,endoplasmic reticulum membrane,plasma membrane,membrane
g42122	GO:0007165,GO:0004672,GO:0005524,GO:0016301,GO:0005737	signal transduction,protein kinase activity,ATP binding,kinase activity,cytoplasm
g42124	GO:0003676,GO:0008270	nucleic acid binding,zinc ion binding
g42324	GO:0004867,GO:0030414,GO:0005576,GO:0016020	serine-type endopeptidase inhibitor activity,peptidase inhibitor activity,extracellular region,membrane
g42325	GO:0019438,GO:0032259,GO:0008168,GO:0008171,GO:0008757,GO:0046983	obsolete aromatic compound biosynthetic process,methylation,methyltransferase activity,O-methyltransferase activity,S-adenosylmethionine-dependent methyltransferase activity,protein dimerization activity
g42326	GO:0000245,GO:0006397,GO:0008380,GO:0003723,GO:0008187,GO:0030628,GO:0000243,GO:0005634,GO:0016607,GO:0071004,GO:0089701	spliceosomal complex assembly,mRNA processing,RNA splicing,RNA binding,poly-pyrimidine tract binding,pre-mRNA 3'-splice site binding,commitment complex,nucleus,nuclear speck,U2-type prespliceosome,U2AF complex
g42327	GO:0016020	membrane
g42329	GO:0006508,GO:0004672,GO:0005524,GO:0008234,GO:0008270,GO:0046872,GO:0016020	proteolysis,protein kinase activity,ATP binding,cysteine-type peptidase activity,zinc ion binding,metal ion binding,membrane
g42331	GO:0006508,GO:0009969,GO:0042546,GO:0071555,GO:0008107,GO:0008234,GO:0016757,GO:0005794,GO:0016020,GO:0032580	proteolysis,xyloglucan biosynthetic process,cell wall biogenesis,cell wall organization,galactoside 2-alpha-L-fucosyltransferase activity,cysteine-type peptidase activity,glycosyltransferase activity,Golgi apparatus,membrane,Golgi cisterna membrane
g42345	GO:0006412,GO:0003735,GO:0008097,GO:0005840,GO:1990904	translation,structural constituent of ribosome,5S rRNA binding,ribosome,ribonucleoprotein complex
g42453	GO:0004812	aminoacyl-tRNA ligase activity
g42454	GO:0004812	aminoacyl-tRNA ligase activity
g42456	GO:0006355,GO:0009086,GO:0032259,GO:0003700,GO:0008168,GO:0008705,GO:0016740,GO:0043565,GO:0005634	regulation of DNA-templated transcription,methionine biosynthetic process,methylation,DNA-binding transcription factor activity,methyltransferase activity,methionine synthase activity,transferase activity,sequence-specific DNA binding,nucleus
g42457	GO:0000463,GO:0003723,GO:0003735,GO:0005840,GO:0022625	maturation of LSU-rRNA from tricistronic rRNA transcript (SSU-rRNA, 5.8S rRNA, LSU-rRNA),RNA binding,structural constituent of ribosome,ribosome,cytosolic large ribosomal subunit
g42475	GO:0007166,GO:0004672,GO:0004674,GO:0005509,GO:0005524,GO:0016301,GO:0030247,GO:0005886,GO:0016020	cell surface receptor signaling pathway,protein kinase activity,protein serine/threonine kinase activity,calcium ion binding,ATP binding,kinase activity,polysaccharide binding,plasma membrane,membrane
g42481	GO:0006334,GO:0006335,GO:0034080,GO:0042393,GO:0005634,GO:0005654	nucleosome assembly,DNA replication-dependent chromatin assembly,CENP-A containing chromatin assembly,histone binding,nucleus,nucleoplasm
g42501	GO:0005975,GO:0004553,GO:0004568,GO:0004672,GO:0005524,GO:0016301,GO:0016798,GO:0005576,GO:0016020	carbohydrate metabolic process,hydrolase activity, hydrolyzing O-glycosyl compounds,chitinase activity,protein kinase activity,ATP binding,kinase activity,hydrolase activity, acting on glycosyl bonds,extracellular region,membrane
g42502	GO:0016020	membrane
g42503	GO:0031507,GO:0003677,GO:0030527,GO:0031492,GO:0046982,GO:0000786,GO:0005634,GO:0005694	heterochromatin formation,DNA binding,structural constituent of chromatin,nucleosomal DNA binding,protein heterodimerization activity,nucleosome,nucleus,chromosome
g42504	GO:0010766,GO:0035556,GO:0050801,GO:1903288,GO:0004672,GO:0004674,GO:0005524,GO:0016301,GO:0019870,GO:0005737,GO:0005829	negative regulation of sodium ion transport,intracellular signal transduction,monoatomic ion homeostasis,positive regulation of potassium ion import across plasma membrane,protein kinase activity,protein serine/threonine kinase activity,ATP binding,kinase activity,potassium channel inhibitor activity,cytoplasm,cytosol
g42505	GO:0016020	membrane
g42506	GO:0006281,GO:0006289,GO:0006294,GO:0006366,GO:0006367,GO:0000439,GO:0005634,GO:0005675	DNA repair,nucleotide-excision repair,nucleotide-excision repair, preincision complex assembly,transcription by RNA polymerase II,transcription initiation at RNA polymerase II promoter,transcription factor TFIIH core complex,nucleus,transcription factor TFIIH holo complex
g42507	GO:0016567	protein ubiquitination
g42509	GO:0006508,GO:0051603,GO:0004197,GO:0008233,GO:0008234,GO:0005615,GO:0005764	proteolysis,proteolysis involved in protein catabolic process,cysteine-type endopeptidase activity,peptidase activity,cysteine-type peptidase activity,extracellular space,lysosome
g42510	GO:0020037,GO:0046872,GO:0016020,GO:0043231	heme binding,metal ion binding,membrane,intracellular membrane-bounded organelle
g42527	GO:0006278,GO:0003676,GO:0003964,GO:0004523	RNA-templated DNA biosynthetic process,nucleic acid binding,RNA-directed DNA polymerase activity,RNA-DNA hybrid ribonuclease activity
g42528	GO:0016881,GO:0005737	acid-amino acid ligase activity,cytoplasm
g42579	GO:0009086,GO:0019284,GO:0019509,GO:0000287,GO:0008270,GO:0016787,GO:0016829,GO:0043715,GO:0043716,GO:0043874,GO:0046570,GO:0046872,GO:0005737	methionine biosynthetic process,L-methionine salvage from S-adenosylmethionine,L-methionine salvage from methylthioadenosine,magnesium ion binding,zinc ion binding,hydrolase activity,lyase activity,2,3-diketo-5-methylthiopentyl-1-phosphate enolase activity,2-hydroxy-3-keto-5-methylthiopentenyl-1-phosphate phosphatase activity,acireductone synthase activity,methylthioribulose 1-phosphate dehydrata…
g42580	GO:0006355,GO:0008270,GO:0046872,GO:0005634	regulation of DNA-templated transcription,zinc ion binding,metal ion binding,nucleus
g42582	GO:0005509	calcium ion binding
g42583	GO:0005509	calcium ion binding
g42584	GO:0015074,GO:0003676,GO:0004497,GO:0004523,GO:0005506,GO:0016705,GO:0020037,GO:0046872,GO:0016020	DNA integration,nucleic acid binding,monooxygenase activity,RNA-DNA hybrid ribonuclease activity,iron ion binding,oxidoreductase activity, acting on paired donors, with incorporation or reduction of molecular oxygen,heme binding,metal ion binding,membrane
g42585	GO:0000165,GO:0007346,GO:0035556,GO:0004672,GO:0004674,GO:0004707,GO:0005524,GO:0005634,GO:0005737	MAPK cascade,regulation of mitotic cell cycle,intracellular signal transduction,protein kinase activity,protein serine/threonine kinase activity,MAP kinase activity,ATP binding,nucleus,cytoplasm
g42586	GO:0000727,GO:0006260,GO:0006268,GO:0006270,GO:0009793,GO:0010082,GO:0032508,GO:0042127,GO:0048364,GO:1902975,GO:0003677,GO:0003697,GO:0004386,GO:0005524,GO:0016787,GO:0016887,GO:0017116,GO:0043138,GO:0046872,GO:0000347,GO:0000785,GO:0005634,GO:0042555	double-strand break repair via break-induced replication,DNA replication,DNA unwinding involved in DNA replication,DNA replication initiation,embryo development ending in seed dormancy,regulation of root meristem growth,DNA duplex unwinding,regulation of cell population proliferation,root development,mitotic DNA replication initiation,DNA binding,single-stranded DNA binding,helicase activity,ATP …
g42593	GO:0006310,GO:0006313,GO:0006508,GO:0032196,GO:0003677,GO:0004185,GO:0004803,GO:0008270,GO:0046872	DNA recombination,DNA transposition,proteolysis,transposition,DNA binding,serine-type carboxypeptidase activity,transposase activity,zinc ion binding,metal ion binding
g42633	GO:0008270,GO:0046872	zinc ion binding,metal ion binding
g42636	GO:0016020	membrane
g42637	GO:0001889,GO:0006491,GO:0017177	liver development,N-glycan processing,glucosidase II complex
g42661	GO:0016757,GO:0016763,GO:0000139,GO:0005794,GO:0016020	glycosyltransferase activity,pentosyltransferase activity,Golgi membrane,Golgi apparatus,membrane
g42839	GO:0006355,GO:0080113,GO:0003677,GO:0003700,GO:0046983,GO:0005634	regulation of DNA-templated transcription,regulation of seed growth,DNA binding,DNA-binding transcription factor activity,protein dimerization activity,nucleus
g42840	GO:0016757,GO:0016763,GO:0000139,GO:0005794,GO:0016020	glycosyltransferase activity,pentosyltransferase activity,Golgi membrane,Golgi apparatus,membrane
g42872	GO:0008194,GO:0016740,GO:0016757,GO:0016020	UDP-glycosyltransferase activity,transferase activity,glycosyltransferase activity,membrane
[truncated: 1,497 more rows]

## Sheet: Table S3
Table S3: Supplementary Table - RNA-Seq Samples Information
[truncated: 14 more rows]

[truncated: 4 more sheets: Table S4, Table S5, Table S6, Table S7]
